# Supplementary material for: Modeling opinion polarization on social media: Application to Covid-19 vaccination hesitancy in Italy
Source: PLoS One. 2023 Oct 2;18(10):e0291993. doi: 10.1371/journal.pone.0291993 (PMC10545118; doi:10.1371/journal.pone.0291993)
Supplement: S1 Data — (CSV) [file pone.0291993.s001.csv]

text	translation	opos	oneg
La carica virale del vaccinato è superiore a quella di un non vaccinato su un campione di pazienti dell'IHU Marsiglia. (Estratto video dal bollettino settimanale del dottor Didier Raoult.)	The viral load of the vaccinated is higher than that of the unvaccinated in a sample of patients at IHU Marseille. (Video excerpt from the weekly bulletin by Dr. Didier Raoult.)	0.000010919	0.000006147
La società del certificato razziale vaccinale è una società che supera la ferocia e l'autoritarismo dello stalinismo. Il regime di Stalin era fondato sulla delazione e sulla denuncia del vicino di casa. Il mondialismo in questo caso è andato oltre. Il vicino di casa, il preside o il gestore di bar e ristoranti non si tramuta soltanto in un delatore. Si tramuta in un agente del regime con il compi…	The vaccine racial certificate society is a society that overcomes the savagery and authoritarianism of Stalinism. Stalin's regime was based on denunciation and denunciation of the neighbor. Globalism in this case has gone beyond that. The neighbor, the principal or the manager of bars and restaurants does not just turn into a whistleblower. He turns into an agent of the regime with the task of c…	0.00034678	0.00004356
APPLAUSI AL PROFESSOR BELLAVITE, CHE METTE UN ALTRO DITO NELLA PIAGA CATTOLICA CHE HA BERGOGLIO COME RIFERIMENTO. ""Il coraggio di dire IO ... non ci vado!"" Mettere questo filtro del lasciapassare draghista al Meeting di Rimini (che un tempo frequentavo) è inaccettabile. 1. È un modo miserevole di supportare lo squallido ricatto governativo ai giovani, la maggioranza dei quali non ha bisogno di …	APPLAUSE TO PROFESSOR BELLAVITE, WHO PUTS ANOTHER FINGER IN THE CATHOLIC PIAGE THAT HAS BERGOGLIO AS REFERENCE. ""The courage to say I ... I'm not going!"" Putting this draghist pass filter on the Rimini Meeting (which I once attended) is unacceptable. 1. It is a miserable way to support sleazy government blackmail of young people, the majority of whom do not need experimental inoculations. 2. Th…	0.013398468	0.049955368
Meanwhile in Nazi occupied Australia children are being removed from their parents for refusing to be vaccinated and going against their tyrannical covid laws. FOLLOW US FOR MORE INFO ON COVID VAX INJURIES ????????	Meanwhile in Nazi occupied Australia children are being removed from their parents for refusing to be vaccinated and going against their tyrannical covid laws. FOLLOW US FOR MORE INFO ON COVID VAX INJURIES ????????	0.003014803	0.006018013
no no....provocano eccome varianti (resistenti al vaccino) e i nostri amici con doppia dose hanno la stessa capacità di diffondere la delta. aggiornatevi, please	no no....provoking variants (vaccine resistant) do indeed, and our friends with double dose have the same ability to spread delta. update, please	0.144538522	0.118165582
Il comunicato del sindacato dei carabinieri che condanna l'applicazione del certificato razziale vaccinale nelle mense. I carabinieri definiscono ""avvilente"" il fatto che i non vaccinati debbono mangiare per le scale. È ancora più avvilente e infame il fatto che un bambino, ad esempio, sia lasciato fuori da un parco divertimenti perché privo del certificato razziale vaccinale. Quello che comunq…	Carabinieri union's statement condemning implementation of racial vaccination certificate in canteens. Carabinieri call it ""demeaning"" that the unvaccinated have to eat on the stairs. It is even more demeaning and infamous that a child, for example, is left outside an amusement park because he or she lacks a racial vaccination certificate. What, however, is noticeable from this statement and si…	0.000091556	0.000020836
Nonostante Greenpass, ricatti e media terroristici, la brusca frenata delle inoculazioni è evidente. Sarà che stiamo raggiungendo la soglia dei Resistenti, di coloro i quali non faranno mai da cavia, a costo di dover lottare fino allo stremo? E cosa accadrà quando le nuove inoculazioni tenderanno sempre più verso lo zero? Quali saranno le ulteriori mosse del Governo criminale per ottenere la vacc…	In spite of Greenpass, blackmail and terrorist media, the abrupt slowdown of inoculations is evident. Could it be that we are reaching the threshold of the Resisters, of those who will never be guinea pigs, at the cost of having to fight to the bitter end? And what will happen as new inoculations trend ever more toward zero? What will be the criminal government's further moves to achieve mass ino…	0.506817997	0.155406177
LE PERSONE VACCINATE SONO PERICOLOSE PER I NON VACCINATI E HANNO BISOGNO DI ESSERE ISOLATE - Le persone vaccinate sono pericolose e dovrebbero essere isolate dalla società - il massimo esperto francese di vaccini, il professor Christian Perronne. La maggior parte morirà entro 3 anni. È ora di prepararsi mentalmente e spiritualmente per ciò che accadrà! CONDIVIDI! Chi è Christian PERRONNE: Dottore…	VACCINATED PEOPLE ARE DANGEROUS TO NON-VACCINATED PEOPLE AND NEED TO BE ISOLATED - Vaccinated people are dangerous and should be isolated from society - France's top vaccine expert, Professor Christian Perronne. Most will die within 3 years. Time to prepare mentally and spiritually for what will happen! SHARE! ABOUT CHRISTIAN PERRONNE: Doctor of Medicine and Doctor of Science, qualified in Intern…	0.000010041	0.000009477
Esenzione da vaccino_SIMG_ISS_MdS.pdf	Vaccine exemption_SIMG_ISS_MdS.pdf	0.166427046	0.320410818
Loredana Bertè - Pro vaccino, pro mascherina, pro DDL Zan	Loredana Bertè - Pro vaccine, pro mask, pro DDL Zan	0.03049168	0.052165508
??Istantanea del passaporto digitale europeo vaccinale di qualcuno..sembra, che stiano pianificando di somministrare 8 DOSI IN TOTALE ..??! Prendi 1... prendi 2...si parla della terza..ma poi saranno 8..?!??	??Snapshot of someone's European vaccine digital passport..it seems, that they are planning to administer 8 DOSES IN TOTAL ..??! Take 1...take 2...there is talk of the third..but then it will be 8..?!??	0.386018336	0.39666459
???? Vaccini sotto le stelle ???? Vaccino al tramonto in riva al mare ???? Vaccino con gelato gratis... Ormai non sanno più cosa inventarsi per rifilare sta sbobba in giro... Diamogli qualche idea nei commenti... ?????????	???? Vaccines under the stars ???? Vaccine at sunset by the sea ???? Vaccine with free ice cream... They don't know what to come up with anymore to foist this slop around.... Let's give them some ideas in the comments... ?????????	0.320566297	0.178975224
In Francia i giornali mainstream parlano già di vaccinare i minori di 12 anni, facendo eco ai 24 mila alunni che subiranno l iniezione di forza in Australia. E l Italia ? I bambini una volta vaccinati rischiano di essere fottuti. Sono curioso di assistere alla reazione dei genitori quando la coercizione del liquido sperimentale arriverà inaspettatamente e repentina...quasi indolore.	In France, mainstream newspapers are already talking about vaccinating children under the age of 12, echoing the 24,000 pupils who will be forcibly injected in Australia. What about Italy ? Children once vaccinated risk being screwed. I am curious to watch the reaction of parents when the coercion of the experimental liquid arrives unexpectedly and abruptly...almost painlessly.	0.005798191	0.000648588
In Toscana mille operatori sanitari ricorrono al Tar contro obbligo vaccini. (Fonte:	One thousand health workers in Tuscany appeal to the Tar against mandatory vaccines. (Source:	0.00113377	0.000526875
È morta Carla Di Veroli: l'esponente della comunità ebraica trovata senza vita ?? in casa, attendeva con ansia la terza dose ??. Seguici su	Carla Di Veroli has died: the Jewish community member found lifeless at home, anxiously awaiting her third dose ?? Follow us on	0.000324517	0.000204772
??Luca Telese ""Bisogna mandare i carabinieri a casa delle persone che non si vogliono vaccinare e obbligarle"" "	??Luca Telese ""We need to send the carabinieri to the homes of people who don't want to vaccinate and force them.""	0.091819406	0.033556402
Contagio covid tra ebrei ultraortodossi in Israele, e nuova variante del covid delta chiamata AY3, forse venuto fuori dai vaccinati	Covid contagion among ultra-Orthodox Jews in Israel, and new variant of covid delta called AY3 possibly coming out of vaccinees	0.000768393	0.000203192
?? ?? Dr. Otto Heinrich WARBURG Vincitore del Premio NOBEL. LA CAUSA PRINCIPALE DEL CANCRO Il biochimico Otto Heinrich WARBURG, uno dei principali biologi cellulari del ventesimo secolo, ha scoperto che la CAUSA PRINCIPALE DEL CANCRO è L'ECCESSIVA ACIDITÀ NEL CORPO, il che significa che il pH, potenziale idrogeno, nel corpo è inferiore al livello normale di 7,365, che costituisce uno stato ""acid…	?? ?? Dr. Otto Heinrich WARBURG NOBEL Prize Winner. THE MAIN CAUSE OF CANCER Biochemist Otto Heinrich WARBURG, one of the leading cell biologists of the 20th century, discovered that the MAIN CAUSE OF CANCER is EXCESSIVE ACIDITY IN THE BODY, which means that the pH, hydrogen potential, in the body is below the normal level of 7.365, which constitutes an ""acidic"" state. Warburg studied tumor met…	0.495744646	0.107694
In Francia ed in Germania è stato analizzato il sangue di diversi pazienti vaccinati rilevando grave formazione di Rouleaux. La formazione di Rouleaux provoca perfusione alterata (circolazione sanguigna) e ossigenazione dei tessuti. Le condizioni che tipicamente causano la formazione di rouleaux includono infezioni, mieloma multiplo, disturbi infiammatori e del tessuto connettivo e tumori. ?? 1:1…	In France and Germany, the blood of several vaccinated patients was analyzed detecting severe Rouleaux formation. Rouleaux formation causes impaired perfusion (blood circulation) and tissue oxygenation. Conditions that typically cause rouleaux formation include infections, multiple myeloma, inflammatory and connective tissue disorders, and tumors. ?? 1:16 - 1st photo - Blood stacked like coins (r…	0.313733041	0.045232147
Orgogliosamente ""NON Vaccinato!"" "	Proudly ""NOT Vaccinated!""	0.287512541	0.398514688
Se nel 2020 c'era il 100% della popolazione ""No-Vax"" (dato che non esisteva il vaccino), in teoria adesso con circa il 60% dei vaccinati dovremmo avere meno di persone in terapie intensiva ... e invece ne abbiamo molte di più, come mai? Qualche luminare può dare una spiegazione plausibile e allo stesso tempo dimostrare l'efficacia del vaccino? ???????????"	If there was 100% of the ""No-Vax"" population in 2020 (since there was no vaccine), theoretically now with about 60% of the vaccinated we should have fewer people in intensive care ... and instead we have many more, how come? Can any luminary give a plausible explanation and at the same time prove the efficacy of the vaccine? ???????????	0.005915046	0.00376001
Non credo che sia per fare soldi, considerando che loro hanno in mano il conio!!! Più che altro serve a far pungere più persone possibili, anche coloro che non hanno fatto nessuna dose magari con tutti questi impedimenti cedono!!! Per cui ha già fatto due dosi,il ciclo di controllo e già finito!! Il terzo ciclo e una farsa, serve solo ad attirare l'attenzione di chi non si è ancora vaccinato!!!! …	I don't think it is to make money, considering that they are holding the minting!!! More it's to get as many people stung as possible, even those who haven't done any doses maybe with all these hindrances they give in!!! So he has already done two doses,the control cycle is already over!!! The third cycle is a farce, it only serves to attract the attention of those who have not yet vaccinated!!!!…	0.521184146	0.488247663
CREDO Credo in Big Pharma Madre onnipotente, Creatrice del viagra e dei vaccini E di tutte le pandemie visibili e invisibili. Credo in un solo Signore, J.D. Rockefeller, unigenito Figlio di Bill, nato dal Padre prima di tutti i farmaci: Dio da Dio, Farmaco da Petrolio, Dio vero da Dio vero, Derivato, non creato, dalla stessa sostanza del Padre, per mezzo di lui tutti i farmaci sono stati creati. …	I BELIEVE I believe in Big Pharma Almighty Mother, Creator of viagra and vaccines And of all pandemics visible and invisible. I believe in one Lord, J.D. Rockefeller, Bill's only begotten Son, Born of the Father before all drugs: God from God, Drug from Petroleum, True God from True God, Derived, not created, from the same substance as the Father, through him all drugs were created. For us men an…	0.000305146	0.000281036
??Intervento del Presidente Mattarella al Meeting per l'amicizia tra i Popoli - VACCINARSI E' UN DOVERE e RENDE LIBERI... NO E' LA VERITA' CHE RENDE LIBERI !!! Caro Presidente... ??????	??President Mattarella's speech at the Meeting for Friendship Among Peoples - VACCINATING IS A DUTY and MAKES YOU FREE... NO IT IS THE TRUTH THAT MAKES YOU FREE !!! Dear President... ??????	0.030419737	0.169350147
Copio dalla bacheca del grande Roberto Mastalia QUATTRO ANNI FA, AI TEMPI DEL VERGOGNOSO OBBLIGO VACCINALE PER BAMBINI E RAGAZZI 0-16, MOLTI - EGOISTICAMENTE QUANTO STUPIDAMENTE - SI DISINTERESSARONO PENSANDO CI FOSSE UNA REALE EMERGENZA SANITARIA LEGATA AL MORBILLO (?) E CHE FOSSE QUINDI UN PROBLEMA ALTRUI. A PARTIRE DAL MARZO 2020. CON L'AVVIO DI VERGOGNOSI PROVVEDIMENTI TIPO LOCKDOWN, COPRIFUO…	I copy from the bulletin board of the great Roberto Mastalia FOUR YEARS AGO, AT THE TIME OF THE SHAMEFUL VACCINAL OBLIGATION FOR CHILDREN AND CHILDREN 0-16, MANY - EGOISTICALLY AS MUCH AS STUPIDLY - DISINTERESTED THINKING THERE WAS A REAL HEALTH EMERGENCY TIED TO MORBILLO (?) AND THAT IT WAS THEN ANOTHER PROBLEM. STARTING FROM MARCH 2020. WITH THE INITIATION OF SHAMEFUL MEASURES SUCH AS LOCKDOWNS…	0.010130793	0.198975146
E se i decessi causati dalla somministrazione del vaccino anti Covid fossero assai più numerosi? Chi lo dice non è un no vax, bensì uno stimato uomo di scienza, Peter Schirmacher, direttore del dipartimento di Patologia dell’ospedale universitario di Heidelberg. Lo scienziato è convinto che il numero di decessi a seguito delle vaccinazioni sia nettamente sottostimato e chiede di aumentare il nume…	What if the deaths caused by the administration of the Covid vaccine are far more numerous? The person saying this is not a no vax, but an esteemed man of science, Peter Schirmacher, director of the Department of Pathology at Heidelberg University Hospital. The scientist is convinced that the number of deaths as a result of vaccinations is clearly underestimated and calls for increasing the numbe…	0.000728041	0.000131428
Vi siete mai chiesti come mai nessun politico sia morto o abbia avuto effetti avversi per il vaccino? Ecco a voi la risposta in 1 minuto Signori ???	Have you ever wondered why no politicians died or had any adverse effects from the vaccine? Here you have the answer in 1 minute Gentlemen ???	0.701668024	0.145290583
Brigitte Bardot esprime il suo odio per il passaporto sanitario e invita le persone ""non vaccinate"" a fare uno ""sciopero fiscale"".!! Brigitte Bardot condanna l'attuazione del passaporto sanitario, che è stato esteso alla Francia lunedì 9 agosto.. L'ex attrice addirittura paragona, questo dispositivo sanitario ad una ""carta d'identità"", il ""passaporto che ci è stato imposto durante la guerr…	Brigitte Bardot expresses her hatred for the health passport and calls on ""unvaccinated"" people to go on a ""tax strike.""!!! Brigitte Bardot condemns the implementation of the health passport, which was extended to France on Monday, August 9.. The former actress even compares, this health device to an ""identity card,"" the ""passport that was imposed on us during the war and that I knew...""!…	0.519440949	0.304145575
Mi hanno censurato in Facebook perche'ho condiviso il video di Montanari,riguardo sempre i vaccini e la presenza di grafene	I was censored in Facebook because I shared Montanari's video,always about vaccines and the presence of graphene	0.590931416	0.219547033
Dopo 50 ondate, 86 varianti e 47 dosi, Fantozzi ebbe un leggerissimo sospetto.	After 50 waves, 86 variations and 47 doses, Fantozzi had a very slight suspicion.	0.006521553	0.001052678
But he didn't die from the vaccine? Right?	But he didn't die from the vaccine? Right?	0.045656979	0.075278282
??Meluzzi : ""Buona parte di quelli che si sono vaccinati, da una certa sfera in avanti, hanno fatto falsi vaccini"" "	??Meluzzi : ""A good portion of those who have been vaccinated, from a certain sphere onward, have taken false vaccines.""	0.048635662	0.100489855
Mara Venier, come tutti già immaginavamo, la sua paresi facciale è un danno da vaccino, altro che operazione dal dentista mal riuscita. Il suo dentista l'ha denunciata per diffamazione.	Mara Venier, as we all already guessed, her facial paresis is a vaccine injury, other than botched dentist surgery. Her dentist has sued her for defamation.	0.005479515	0.000412762
Pezzo di merda cosa ne pensi del vaccino?	Piece of shit what do you think about the vaccine?	0.745329142	0.11414513
Ecco il nuovo slogan autunnale : LA PANDEMIA DEI NON VACCINATI. Saperlo prima vi aiuterà a RESISTERE. Ormai il re è nudo. La verità non la puoi nascondere per sempre.	Here is the new fall slogan : THE PANDEMIA OF THE UNVACCINATED. Knowing this beforehand will help you RESIST. By now the king is naked. You can't hide the truth forever.	0.003495872	0.000447124
Guido Rasi, consulente di Figliuolo: “Se si deve arrivare all’obbligo di vaccinazione, ci si arrivi”. “Non è tollerabile riempire di nuovo gli ospedali di Covid quando ci sono migliaia di patologie che aspettano ormai da due anni, non è proprio più morale”. Sono meravigliosi. Fino ad un mese fa ci hanno martellato con la tesi che sia i contagi che i decessi fossero crollati grazie alle inoculazio…	Guido Rasi, advisor to Figliuolo: ""If it has to come to mandatory vaccination, get there."" ""It's not tolerable to fill the hospitals with Covid again when there are thousands of pathologies that have been waiting now for two years, it's just not moral anymore."" They are wonderful. Until a month ago they hammered us with the argument that both infections and deaths had plummeted thanks to mass…	0.919806898	0.0802885
Si automaticamente diventi un brevetto registrato sei una loro proprietà praticamente ,ma questo è da mo che è fuori ...ogni vaccinato detiene un codice è schedato ..in sostanza sei oggetto di studio ...	Yes automatically you become a registered patent you're their property basically ,but that's been out since mo ...every vaccinated person holds a code is carded ..basically you're an object of study ...	0.000163078	0.00005401
Chi non si è fatto il vaccino non deve tenere questo	Those who have not had the vaccine should not keep this	0.629203022	0.080040157
AUDIO INCHIESTA ESCLUSIVO | Dai Servizi Segreti la verita? sui Vaccini Covid in Italia (A cura di Davide Zedda) P.S. Considerata l’importanza (e	EXCLUSIVE INQUIRY AUDIO | From the Secret Service the truth about Covid Vaccines in Italy (Edited by Davide Zedda) P.S. Given the importance (and	0.000031491	0.000068144
Ah già , il mio italiano non è perfetto , ci provo , dicano che hanno commesso un errore grave con la vaccinazione sulla gente , dice che il proteine Spike il quale ti iniettano e un veleno per noi perché non resta nel braccio dove ti lo iniettano , ma circola nel tuo sangue e si concentra sui organi dove non dovrebbe mai arrivare , che questo proteine causa infiammazione al cuore , polmoni e alt…	Oh yeah , my Italian is not perfect , I try , they say they made a big mistake with vaccination on people , it says that the Spike protein which they inject you with is a poison to us because it does not stay in your arm where they inject you , but circulates in your blood and concentrates on organs where it should never get , that this protein causes inflammation to the heart , lungs and other s…	0.018433511	0.017407447
Infatti la storia si ripete la famosa spagnola nessuno dice che morirono non per l'influenza ma per la vaccinazione di massa fu il primo grande esperimento ,ma credo che stavolta non andrà a termine ...	In fact history repeats itself the famous Spanish no one says they died not from the flu but from mass vaccination was the first big experiment ,but I think this time it will not go through ...	0.000363588	0.000079283
???? importante e che si capisce . il bello è che vedo tutte e due lati . Italia e Germania. Non mi lascerei mai e mai vaccinare ne me ne i miei bimbi.	???? important and that you understand . the good thing is that I see both sides . Italy and Germany . I would never and never let myself or my babies be vaccinated.	0.443561971	0.488136798
LETTERA AD UN PANDEMENTE: Caro Pandemente, tu che credi di essere nel giusto, chiediti se questa è una società giusta. I tuoi amici di sempre, i tuoi parenti che hanno rifiutato per libera scelta il vaccino, non possono vivere come te, perché all'improvviso considerati esseri umani meno meritevoli. I medici e gli infermieri a cui fino ad oggi hai affidato la tua vita, hanno perso d’improvviso la …	LETTER TO A PANDEMEN: Dear Pandemente, you who believe you are in the right, ask yourself if this is a just society. Your lifelong friends, your relatives who refused by free choice the vaccine, cannot live as you do because they are suddenly considered less deserving human beings. The doctors and nurses to whom you have entrusted your life until today have suddenly lost their degrees and knowled…	0.310311139	0.101856738
Studentessa universitaria dopo esame in medicina in virologia. Spiega in modo semplice cosa sia un virus, cosa è il COVID e come si comportano i vaccini. Ascoltate con Attenzione ??	Undergraduate student after medical school exam in virology. Explains in a simple way what a virus is, what COVID is, and how vaccines behave. Listen with Attention ??	0.001079351	0.000517756
?????????????????????????? ????Comunicazione Importante???? Abbiamo Notato continuano a uscire Gruppi che Promuovono la Vendita Del Green Pass. NON VI FIDATE E NON DIFFONDETE CERTI CANALI IN GIRO, SONO TRUFFE!! Noi del canale ""Io Non Mi Vaccino"" ci Dissociamo COMPLETAMENTE da questa Mentalità. Questo è un modo assolutamente sbagliato per combattere il Sistema (oltre che un Reato). Il green pass…	?????????????????????????? ????Important Communication???? We Have Noticed Groups continue to come out promoting the Green Pass Sale. DO NOT TRUST AND DO NOT SPREAD CERTAIN CHANNELS AROUND, THEY ARE SCAMS!!! We at the ""I Don't Get Vaccinated"" channel COMPLETELY disassociate ourselves from this Mentality. This is absolutely the wrong way to fight the System (as well as a Crime). The Green Pass i…	0.003627181	0.005224675
ULTIMI DATI SUGLI EVENTI AVVERSI DEL VACCINO COVID VAERS FINO ALL'8 AGOSTO 2021 571.830 Totale Segnalazioni di effetti avversi* * nota: solo tra l'1-10% degli eventi avversi è riportato in VAERS SUDDIVISI PER ETÀ 0 - 17 ANNI: ??21 Morti ??200 Minacce di Vita ??71 Disabilità Permanente 18 - 29 ANNI: ??108 Morti ??726 Minaccia di vita ??919 Disabilità Permanente 30 - 49 ANNI ??447 Morti ??2.565 Min…	LATEST VAERS COVID VACCINE ADVERSE EVENTS DATA UP TO AUGUST 8, 2021 571,830 Total Adverse Effect Reports* * note: only between 1-10% of adverse events are reported in VAERS SUDIVISED BY AGE 0 - 17 YEARS: ??21 Deaths ??200 Life Threat ??71 Permanent Disability 18 - 29 YEARS: ??108 Deaths ??726 Life Threat ??919 Permanent Disability 30 - 49 YEARS ??447 Deaths ??2.565 Life Threat ??3,395 Permanent D…	0.038025558	0.440183014
I romeni se ne sbattono dei vaccini, del covid e di tutte le cazzate imposte senza senso	Romanians don't give a shit about vaccines, covid and all the meaningless imposed crap	0.481767774	0.033418089
Homme de 46 ans excellente santé, meurt en quelques minutes après le vaccin ! Je ne sais combien d'images équivalentes je vous ai montré ainsi. La question à se poser est : ""combien d'images ne sont pas diffusées ?"" Et surtout pourquoi les médias avident de telles images n'en montrent jamais ?"	46-year-old man in excellent health dies within minutes of vaccination! I don't know how many equivalent images I've shown you. The question to ask is: ""How many images are not broadcast?"" And above all, why don't the media, which are so eager to show such images, ever show any?	0.00124383	0.002820849
Hub Vaccinale. Detto-Fatto?	Vaccine Hub. Said-Done?	0.069448292	0.066165745
La campagna rivolta ai giovani della Regione Lombardia . Con il vaccino puoi e siamo tutti felici e contenti che giochiamo a calcio, ma senza NON PUOI... Ah non dovevi dirlo, così la pubblicità non funziona? Ok scusate la rifaccio Sei stanco di vedere i tuoi compagni di classe giocare a calcio e divertirsi mentre tu sei a casa a non fare nulla?( perché ti vietano di fare tutto) Allora abbiamo una…	The campaign aimed at young people in the Lombardy Region . With the vaccine you can and we're all happy and glad we play soccer, but without it YOU CAN'T... Ah you didn't have to say so the publicity doesn't work? Ok sorry I'll do it again Are you tired of seeing your classmates playing soccer and having fun while you are at home doing nothing?( because they forbid you to do anything) Then we ha…	0.512860775	0.497171432
Sulla rivista prestigiosa Science. Israele è la prova che il vaccino non è in grado di sconfiggere il virus. (Fonte:	In the prestigious journal Science. Israel is proof that the vaccine cannot defeat the virus. (Source:	0.0003075	0.000257164
L'ipotesi più vero simile è provocata direttamente dal siero!! Quindi signorina/ signora... Prima di fare girare la sua opinione personale dovrebbe inserire tutte le ipotesi fino a prova contraria!!! Altrimenti lei dovrebbe spiegarmi come mai un uomo come me essendo entrato a contatto con vaccinati, non vaccinati, tamponati positivi, tamponati negativi, mai usato il gel disinfettante, mai usato l…	The truest similar hypothesis is caused directly by the serum!!! So Miss/Mrs. Before you spin your personal opinion you should enter all hypotheses until proven otherwise!!! Otherwise she should explain to me how come a man like me having come in contact with vaccinated, unvaccinated, swabbed positive, swabbed negative, never used disinfectant gel, never used mask, having worked with colleagues h…	0.760347009	0.351463407
Non è Neanche la prima volta che vediamo una trombosi al cervello dopo un vaccino... A me personalmente la cosa ""preoccupa"" Non riesco a mettermi nei panni di un covidiota, immaginatevi lui che legge questa notizia... Non gli viene un dubbio? O magari decide che ne so di informarsi un po' in giro sul web No eh? Sottolineo che è un ragazzo di 17 anni... Nella foto seguente invece troviamo un ""a…	This is not even the first time we have seen brain thrombosis after a vaccine.... To me personally it ""worries"" I can't put myself in the shoes of a covidiot, imagine him reading this news.... Doesn't a doubt come to his mind? Or maybe he decides what do I know to inform himself a little bit around the web No huh? I emphasize that he is a 17-year-old boy.... Instead, in the following picture we…	0.645558953	0.31168288
Per questo spingono sull’obbligo. Perché, nonostante il green pass, la campagna vaccinale non decolla. Chi voleva farlo l’ha fatto e chi non vuole non lo farà. Dove potevano pescare hanno pescato, adesso la rete viene su vuota. E non perché le cavie siano tutte in vacanza bensì perché le cavie hanno già dato. Gli restano, dunque, “le cattive”: green pass per accedere ai luoghi di lavoro, ai super…	That's why they are pushing compulsory. Because despite the green pass, the vaccination campaign is not taking off. Those who wanted to do it have done it and those who don't want to won't do it. Where they could fish they have fished, now the net comes up empty. And not because the guinea pigs are all on vacation but because the guinea pigs have already given. That leaves them, then, with ""the …	0.248571575	0.047684163
Avremo vari generi di problemi. Tanto per cominciare coi tagliagole musulmani che stanno facendo appositamente arrivare da arruolate per il lavoro sporco. Ovviamente quelli che stanno arrivando si dichiareranno tutti profughi afghani. Grazie anche ai preti, alloggiano, magnano, bevono e cazzeggiano rumorosamente nelle nostre città. Ormai a messa ci vanno solo gli over-90. mentre nei centri ricrea…	We will have various kinds of problems. For starters with the Muslim cutthroats that they are purposely bringing in from enlisted to do the dirty work. Of course those who are coming will all claim to be Afghan refugees. Thanks also to the priests, they are lodging, munching, drinking and dicking around noisily in our cities. By now only the over-90s go to Mass, while in parish recreation centers…	0.169944286	0.013452858
I media hanno iniziato timidamente a mostrare i centri vaccinali vuoti. Questo vuol dire che è arrivato il segnale. La campagna vaccinale, ovvero la campagna per ridurre la popolazione italiana, non sta funzionando. I regimi di Conte e Draghi hanno portato avanti questa strategia. Prima si sono serviti dei media e di corrotti personaggi dello spettacolo per promuovere la vaccinazione di massa. Po…	The media have timidly begun to show empty vaccination centers. This means that the signal has come. The vaccination campaign, that is, the campaign to reduce the Italian population, is not working. The Conte and Draghi regimes have carried out this strategy. First they used the media and corrupt entertainment figures to promote mass vaccination. Then summer came and they realized even then that …	0.470016479	0.085572958
Gabriella e le altre: ""Per noi dal vaccino solo sofferenza"" lunedì 23 agosto 2021 C'è Laura che da sei mesi è senza saliva e con la lingua ""ustionata"", c'è Gabriella, che due giorni dopo il vaccino Pfizer ha avuto un black out della vista: ""Da allora un calvario, valori sballati, sempre stanca e senza forze, col cuore in sofferenza e bruciori inspiegabili"". Sono le storie drammatiche delle …	Gabriella and the others: ""For us from the vaccine only suffering"" Monday, August 23, 2021 There is Laura who has been without saliva and with a ""burned"" tongue for six months, there is Gabriella, who two days after the Pfizer vaccine had her eyesight blacked out: ""Since then an ordeal, values out of whack, always tired and without strength, with a heart in pain and unexplained burning."" Th…	0.000021939	0.000013613
Sta nascendo la categoria dei pentiti da vaccino: ""I PORCAVAX"""	A category of vaccine repentants is emerging: ""THE PORCAVAX""	0.155201197	0.047387779
Bill Gates e compagnia ti ringraziano per il tuo sacrificio. Ormai non si può più negare che i vaccini hanno effetti collaterali gravi che portano anche alla morte. Ah no oggi repubblica ha pubblicato un articolo in cui diceva qualcosa del tipo ""il vaccino è sicuro, non ci sono effetti collaterali!"" Non mettete la vostra vita in pericolo iniettandovi del veleno. Se anche voi vi siete rotti dell…	Bill Gates and company thank you for your sacrifice. By now there is no denying that vaccines have serious side effects that even lead to death. Ah no today republic published an article saying something like ""the vaccine is safe, there are no side effects!"" Don't put your life in danger by injecting yourself with poison. If you too are fed up with the health dictatorship and the people who pre…	0.849415958	0.186070114
Ragazzi questa notizia e assolutamente VERA il vaccino è stato approvato tuttavia non possono comunque obbligarlo perché non è sotto lo status di UCE ed ecco qui che arrivano le prime differente fra FDA ed EMA. Per liberare lo status di UCE devono e per farlo devono cancellare lo stato di emergenza covid andando dunque a sostenere che il covid non è più una minaccia ma questo farebbe crollare il …	Guys this news is absolutely TRUE the vaccine has been approved however they still cannot force it because it is not under UCE status and here comes the first different between FDA and EMA. To release the UCE status they have to and to do that they have to cancel the covid emergency status thus going to claim that covid is no longer a threat but that would bring down their house of cards, so in e…	0.746112227	0.129140407
AUDIO | Il caso FDA/Vaccino Pfizer, facciamo chiarezza (A cura di Davide Zedda)	AUDIO | The FDA/Pfizer vaccine case, let's shed some light (By Davide Zedda)	0.000521034	0.000633299
Da un iscritto... Ci stanno riuscendo a mettere i vaccinati contro i non vaccinati e viceversa... Ormai se sei un ""novax"" e metti caso che prendi il covid e vai all'ospedale rischi di essere ucciso volontariamente da persone come questa donna. Ho letto altri messaggi di medici come "" se viene un no vax lo bucherò 40 volte per trovargli la vena"" Che schifo?? Ma ragazzi andrà tutto bene no? ???…	From a subscriber... They are succeeding in pitting the vaccinated against the unvaccinated and vice versa.... By now if you are a ""novax"" and you just happen to take covid and go to the hospital you risk being voluntarily killed by people like this woman. I've read other messages from doctors like "" if a no vax comes I will puncture him 40 times to find the vein"" How disgusting is that? But …	0.827831388	0.247771055
“Ci aspettavamo una risposta migliore dai vaccini” (i medici israeliani che operano nei reparti Covid). E anche il New York Times, che ribadisce il concetto, diventa complottista?!…	We expected a better response from vaccines"" (Israeli doctors working in Covid wards). And even the New York Times, which reiterates the concept, becomes conspiracy?!!!	0.001630306	0.002255023
Fauci, intervistato dalla CNN, ammette candidamente due cose: a) che l'approvazione completa del vaccino mRNA Pfizer ha una valenza politica e consentirà alle istituzioni pubbliche (scuole, università amministrazione, esercito) di imporre l'obbligo vaccinale. Nemmeno perde tempo a spiegare le eventuali motivazioni scientifiche alla base della decisione (ammesso vi siano, come ha ben rilevato ieri…	Fauci, interviewed by CNN, candidly admits two things: a) that full approval of the Pfizer mRNA vaccine has political significance and will allow public institutions (schools, university administration, military) to impose mandatory vaccination. Nor does he waste any time in explaining the scientific reasons, if any, behind the decision (assuming there are any, as Peter Doshi well pointed out yes…	0.003795654	0.007382274
Questa è la faccia di una persona che sta eseguendo gli ordini di chi pensa di decidere delle nostre vite. Questi hanno già deciso cosa fare perché stanno seguendo l'agenda. Queste settimane serviranno solo per aumentare il clima d'odio verso chi non si vaccina. Il prossimo step sarà imporre l'obbligo al pubblico impiego, forze dell'ordine comprese. Se milioni di persone manterranno la linea, se …	This is the face of a person who is following the orders of those who think they are deciding our lives. These people have already decided what to do because they are following the agenda. These weeks will only serve to increase the climate of hatred toward those who do not vaccinate. The next step will be to impose the requirement on the civil service, including law enforcement. If millions of p…	0.024480432	0.020575613
Una volta faceva ridere una scena così e sembrava paradossale... Adesso è la realtà ?????????	It used to be that a scene like this was funny and seemed paradoxical.... Now it is reality ?????????	0.280302763	0.06731236
Infine, gli ""esperti"" in TV ci hanno detto incessantemente che la vaccinazione è la nostra unica via da seguire. Ecco cosa sostiene il dottor Mc Cullough: "	Finally, the ""experts"" on TV have told us incessantly that vaccination is our only way forward. Here is what Dr. Mc Cullough argues:	0.056358427	0.040526748
Di S.Dalla Torre Questi due anni di pandemia hanno avuto almeno un merito, quello di far conoscere la vera natura dei luminari della medicina italiani. Tra presuntuosi, boriosi, superbi, menagrami, banderuole al vento abbiamo imparato a scoprire la vera natura di questi cosiddetti scienziati. In questa gara a chi dà il peggio la palma della vittoria spetta comunque al prof. Bassetti. In un suo po…	By S.Dalla Torre These two pandemic years have had at least one merit, that of making known the true nature of Italian medical luminaries. Among the conceited, bumptious, haughty, menagrams, weathercocks in the wind we have learned to discover the true nature of these so-called scientists. In this contest of who gives the worst, however, the palm of victory goes to Prof. Bassetti. In a post of hi…	0.540796041	0.033458382
Sono un tecnico di radiologia, personale sanitario a Bergamo che l’anno scorso si è trovato in piena pandemia… Me lo ricordo ancora, quando eravamo “eroi”. Quando lavoravamo 12 ore al giorno coperti da capo a piedi. Mi sono ammalata al lavoro, ma fortunatamente ho passato il covid come fosse un raffreddore. A distanza di un anno, quando ci è stato chiesto di fare il vaccino, io avevo ancora gli a…	I am a radiology technician, health personnel in Bergamo who was in the middle of the pandemic last year... I still remember it, when we were ""heroes."" When we worked 12 hours a day covered from head to toe. I got sick at work, but fortunately I passed the covid like it was a cold. A year later, when we were asked to get the vaccine, I still had antibodies, and I preferred to wait, not wanting …	0.489916861	0.031906247
AUDIO INCHIESTA ESCLUSIVO | Obbligo vaccinale Covid, cosa dice la nuova informativa dei Servizi Segreti (A cura di Davide Zedda)	EXCLUSIVE INQUIRY AUDIO | Covid Vaccine Obligation, what the new Secret Service briefing says (Edited by Davide Zedda)	0.000132412	0.000313431
I SANITARI DI BOLOGNA POTRANNO LAVORARE ANCHE SENZA VACCINO. IL TAR DI BOLOGNA SI È PRONUNCIATO	BOLOGNA SANITARIANS WILL BE ABLE TO WORK WITHOUT VACCINE. THE BOLOGNA TAR HAS RULED.	0.000533164	0.00039646
L'esperto de La Sapienza di Roma dichiara che il Green Pass non ha alcun fondamento scientifico e chiede al suo posto i nuovi test molecolari salivari, come quelli della Perkin-Elmer. Mariano Bizzarri ha dichiarato che “il Green Pass non ha alcun fondamento scientifico, per essere sicuri basterebbero i tamponi salivari a 1€ per tutti in ogni attività”. Bizzarri è uno dei più grandi ricercatori in…	Rome's La Sapienza expert declares that the Green Pass has no scientific basis and calls for new salivary molecular tests, such as Perkin-Elmer's, in its place. Mariano Bizzarri stated that ""the Green Pass has no scientific basis, to be safe salivary swabs at 1€ for everyone in every activity would be enough."" Bizzarri is one of the leading researchers in oncology and a professor at La Sapienza…	0.00177291	0.000994742
OPERATORI SANITARI VACCINATI CON DOPPIA DOSE PORTATORI DI UNA CARICA VIRALE 251 VOLTE SUPERIORE AI PRIMI CEPPI DEL VIRUS - Lo studio dell'Università di Oxford	HEALTH CARE WORKERS VACCINATED WITH DOUBLE DOSE CARRY A VIRAL CHARGE 251 TIMES HIGHER THAN THE FIRST VIRUS CEPPES - The Oxford University study	0.000448078	0.00012964
Io aspetterò l'obbligo vaccinale. Poi inizierò a fare guerra.	I will wait for mandatory vaccination. Then I will start waging war.	0.378740102	0.172481418
????Corona Panic Recording Studios!???? ??Globalists have tricked the world into persuading people and governments to buy and inject vaccines??	????Corona Panic Recording Studios!???? ??Globalists have tricked the world into persuading people and governments to buy and inject vaccines??	0.005953759	0.022691041
Persone in fila a Bologna per firmare in uno studio legale la petizione scuola no green pass. C'erano docenti e collaboratori scolastici vaccinati e non vaccinati, genitori, studenti, l'Italia che mi piace insomma, viva, attenta, combattiva, tenace. L'Italia di cui nessuno parla mai. L'Italia che non vuole subire nessun ricatto e cedere sui diritti fondamentali. La vaccinazione, fino a prova cont…	People lined up in Bologna to sign the school no green pass petition in a law office. There were vaccinated and non-vaccinated teachers and school staff, parents, students, the Italy I like in short, alive, attentive, combative, tenacious. The Italy that no one ever talks about. The Italy that does not want to be subjected to any blackmail and give in on fundamental rights. Vaccination, until pro…	0.000327528	0.000045884
La Danimarca è da tenere sotto controllo. Vedendo i dati di quanto succede nei paesi più vaccinati, stanno dando il via libera per aver vaccinato il 75% della popolazione, e si può tranquillamente capire cosa succederà a breve. ??	Denmark is one to watch. Seeing the data of what is happening in the most vaccinated countries, they are giving the green light for having vaccinated 75 percent of the population, and you can easily see what is going to happen soon. ??	0.125754803	0.044639826
Ma il governo ha bisogno dei servizi segreti per sapere chi non è vaccinato? Le Asl lo sanno benissimo, tant'è vero che mandano le lettere ad invitare le persone a vaccinarsi...	But does the government need the Secret Service to know who is not vaccinated? The local health authorities know this very well, so much so that they send letters inviting people to get vaccinated....	0.632341087	0.201444894
Facebook ha rimosso la foto del sindaco di Chiavari che è morto di ""malore"" pochi giorni fa. Nella foto il sindaco si bullava orgogliosamente del ""vaccino"" appena fatto. Ma la sapiente e organizzata regia di disinformazione social ne ha fatto sparire le prove. Le regole della casa del covid"	Facebook removed the photo of the Chiavari mayor who died of ""illness"" a few days ago. In the photo, the mayor was proudly boasting about the ""vaccine"" he had just taken. But the clever and organized social disinformation direction made the evidence disappear. The covid house rules	0.006480545	0.003545851
Bassetti non delude mai : “chiudere in casa chi non si vaccina”. ""Andro' direttamente a chiedere conto ai due leader politici che si sono posti contro il vaccino e la medicina"""	Bassetti never disappoints : ""locking in those who don't vaccinate."" ""I will go directly to hold accountable the two political leaders who stood against the vaccine and medicine.""	0.233972788	0.041128486
AUDIO INCHIESTA ESCLUSIVO (Parte 2) Obbligo vaccinale Covid,	EXCLUSIVE INQUIRY AUDIO (Part 2) Covid Vaccination Obligation,	0.002403021	0.001747131
Avete sentito qualche politico/virologo, moralizzatore del vaccino e sostenitore del Green pass, lamentarsi dell’assembramento al chiuso durante la festa di compleanno di Madonna a Ostuni del 16 agosto? Ah no, si cantava “Bella ciao” quindi era garantita l’immunità di gregge.	Have you heard any politicians/virologists, vaccine moralizers and green pass supporters, complain about the indoor gathering during Madonna's birthday party in Ostuni on Aug. 16? Ah no, they were singing ""Bella ciao"" so herd immunity was guaranteed.	0.010112047	0.015857637
Il momento di scendere in campo. Cari Amici, è il momento di scendere in campo con ogni mezzo. Sapete che in questi mesi Comilva ha sostenuto le persone colpite dall'obbligo vaccinale e ha portato avanti un lavoro di ricerca sul ""vaccino"" per il covid basato su documenti e dati ufficiali, ponendo in evidenza tutte le criticità in termini di efficacia e sicurezza dei farmaci proposti (vedi Fasci…	The time to take the field. Dear Friends, it is time to take the field by all means. You know that in recent months Comilva has been advocating for those affected by compulsory vaccination and has carried out research work on the ""vaccine"" for covid based on official documents and data, highlighting all the critical issues in terms of efficacy and safety of the proposed drugs (see Scientific Fi…	0.135641605	0.33524251
In Italia Green pass obbligatorio dal 1° settembre fino al 31 dicembre 2021 per tutto il personale scolastico. Il mancato rispetto della norma verrà considerato come assenza ingiustificata per i primi cinque giorni. Successivamente il rapporto di lavoro, e quindi anche la relativa retribuzione, verranno sospesi. In Germania In Germania non c’è una decisione presa dal governo centrale, ma ci sono …	In Italy Green pass mandatory from September 1 until December 31, 2021 for all school personnel. Failure to comply will be considered unexcused absence for the first five days. Thereafter, the employment relationship, and thus also the corresponding pay, will be suspended. In Germany In Germany there is no decision made by the central government, but there are different rules for the states. Indi…	0.000250697	0.000086844
Mughini ""farsi il vaccino è una passione erotica ????"" ??????? "	Mughini ""getting vaccinated is an erotic passion ????"" ???????	0.028308749	0.039488882
Caro Presidente, Ho ricevuto e letto il Tuo messaggio di posta elettronica certificata con cui mi comunichi che sono stato sospeso dall’Ordine. Non Te ne faccio una colpa, dato che so che si tratta di un atto dovuto. Ci sono però altri due atti dovuti che gli Ordini dei Medici-Chirurghi, e certamente non solo quello di Lecco, hanno omesso. Il primo è l’obbligo di farsi consulenti dello Stato in m…	Dear President, I have received and read Your certified e-mail message informing me that I have been suspended from the Bar. I do not blame you for this, since I know that this is a due act. However, there are two other due acts that the Orders of Physicians-Surgeons, and certainly not only the one in Lecco, have omitted. The first is the obligation to make themselves advisers to the state on hea…	0.022166193	0.006507933
Ci sono tre tipi di anticorpi: neutralizzanti, inutili e potenzianti. La terza dose potrebbe stimolare questi ultimi (perché gli epitopi “vecchi” della spike sono già noti al sistema immunitario) più dei primi (che sono sconosciuti). In tal caso si potrebbe verificare che i “vaccinati” sono colpiti più facilmente dal virus. Vedremo. Stiamo facendo un nuovo ESPERIMENTO. Ricordo a Draghi, Speranza …	There are three types of antibodies: neutralizing, useless, and enhancing. The third dose could stimulate the latter (because the ""old"" spike epitopes are already known to the immune system) more than the former (which are unknown). In that case it could be verified that the ""vaccinated"" are more easily affected by the virus. We shall see. We are doing a new EXPERIMENT. I remind Draghi, Spera…	0.235862225	0.023861766
Alexandra Henrion-Caude, genetista francese. Molto conosciuta ormai in Francia per la sua competenza e il suo spirito critico. Parla solo in base ai fatti studiati. Si arriverà a 4 dosi.	Alexandra Henrion-Caude, French geneticist. Well known now in France for her expertise and critical spirit. She speaks only from the facts she has studied. It will come down to 4 doses.	0.000046355	0.00002801
Eppure galli diceva che si era immuni già dopo la prima dose... poi l'entusiasmo andò calando ??	Yet galli said that one was immune already after the first dose...then the enthusiasm went down ??	0.00079903	0.00036478
Rassicurante, veramente. Sia che paghino il funerale, sia che abbiano ordinato milioni di dosi di vaccino per ogni anno da qui al 2024. Quindi quando torneranno alla normalità? ??	Reassuring, really. Whether they pay for the funeral or have ordered millions of doses of vaccine for every year between now and 2024. So when will they get back to normal? ??	0.09353596	0.035221219
? Le persone con doppio vaccino non si sono salvate, hanno distrutto il loro sistema immunitario. ? L'ospedale St Vincent di Dublino sta ricoverando un numero ""preoccupante"" di pazienti con doppia vaccinazione per il trattamento del Covid-19, ha affermato il capo del dipartimento di emergenza, il professor John Ryan. ? Ha sottolineato che solo perché le persone hanno ricevuto due vaccini non si…	? People with double vaccines were not saved, they destroyed their immune systems. ? St. Vincent's Hospital in Dublin is admitting a ""worrying"" number of double vaccination patients for treatment of Covid-19, said the head of the emergency department, Professor John Ryan. ? He stressed that just because people have received two vaccines does not mean they are immune to the virus. ? ""Right now,…	0.088496864	0.012622088
La sorveglianza dovrebbe essere attiva per un farmaco in sperimentazione e cioè dovrebbe essere il medico a chiamare il paziente dopo la vaccinazione per sapere se e quali effetti indesiderati vi sono e non quella passiva attuale dove è il paziente che deve informare il medico su eventuali effetti...che ne sappiamo se le segnalazioni arrivano tutte o decurtate per nascondere le cose più negative …	Surveillance should be active for an investigational drug and that is, it should be the doctor who calls the patient after vaccination to find out if and what side effects there are and not the current passive one where it is the patient who has to inform the doctor about any effects...what do we know if the reports come in all or curtailed to hide the most negative ???	0.763265729	0.106062949
Se questa non è una notizia da prima pagina, quali lo sono? MILIONI di dosi di vaccino Moderna contaminate, quante sono finite nel corpo delle Persone? Provengono da una ditta spagnola, quale? Sono arrivate anche in Italia? Continuate a farvi iniettare liquidi sperimentali a sorpresa?	If this is not headline news, what is? MILLIONS of doses of contaminated Moderna vaccine, how many ended up in People's bodies? Did they come from a Spanish company, which one? Did they also arrive in Italy? Do you keep getting surprise experimental fluids injected?	0.17043972	0.177796334
?Il ''Paradosso di Simpson'' spiegato da Bassetti...??	? ""Simpson's Paradox"" explained by Bassetti?	0.002016008	0.001701891
Crisanti: «Vaccino contro il COVID? Ogni scorciatoia ha un prezzo: ci vogliono 5 anni»	Crisanti: ""Vaccine against COVID? Every shortcut has a price: it takes 5 years.""	0.325623363	0.162298322
* TERRORISMO PSICOLOGICO A GO GO * Anche i muri sanno che la morte da covid è data da disregolata risposta immunitaria. Non mi risulta che la vaccinazione la regoli.	* PSYCHOLOGICAL TERRORISM A GO GO * Even the walls know that death from covid is from dysregulated immune response. I am not aware that vaccination regulates it.	0.141831815	0.008697391
AUDIO | Vaccino obbligatorio per il Comitato Nazionale di Biosicurezza:	AUDIO | Mandatory vaccine for the National Biosafety Committee:	0.002046704	0.003076136
[Scusate... inoltro un messaggio ricevuto poco fa che ritengo sia utile. La fonte credo sia quanto spiegato da Valentina Fusco in uno dei suoi interventi] Buongiorno a tutti ieri ho scoperto una cosa grazie alla collaborazione di un amico molto preparato. In Italia per tramutare un dpcm che non ha valore legale in obbligo di legge irreversibile contano come consensi le autocertificazioni e i gp s…	[Sorry...I forward a message I received a while ago that I think is useful. The source I believe is what Valentina Fusco explained in one of her interventions] Good morning everyone yesterday I discovered something thanks to the collaboration of a very knowledgeable friend. In Italy in order to transform a dpcm that has no legal value into an irreversible legal obligation, self-certifications and…	0.002007157	0.000290602
FRANCIA - Martin Blachier, epidemiologo afferma: ""Infine sono i vaccinati che contagiano i non vaccinati ..."" Ci stanno arrivando? O lo sapevano già e per qualche motivo ora lo tirano fuori? da Eventi Avversi Vaccino Covid ?????STAI CON NOI????? "	FRANCE - Martin Blachier, epidemiologist says, ""Finally it is the vaccinated who infect the unvaccinated ..."" Are they getting there? Or did they already know this and for some reason are now bringing it up? from Covid Vaccine Adverse Events ????? STAY WITH US?????	0.47528553	0.161309808
DIFFUSIONE MASSIMA!!!!! STÁ GIRANDO LA NOTIZIA CHE TOGLIERANNO I VACCINI PER INSERIRE LE 5 TERAPIE ALTERNATIVE COMPRESA QUELLA DI DE DONNO, FALSO!!!! TUTTE LE ""TERAPIE"" CHE PROMUOVERÁ LO STATO, SONO MORTALI COME E PIÚ DEL VACCINO!!!! MASSIMA ATTENZIONE!!!! L'UNICA SOSTANZA SICURA DA ASSUMERE PER CURARSI È L'INTEGRATORE ACETIL CISTEINA, SIA PER I VACCINATI, SIA PER CHI HA PORTATO PER ANNI LE MAS…	MAXIMUM CIRCULATION!!!!! IS GOING AROUND THE NEWS THAT THEY WILL REMOVE VACCINES TO INCLUDE THE 5 ALTERNATIVE THERAPIES INCLUDING DE DONNO'S, FALSE!!!! ALL ""THERAPIES"" THAT WILL PROMOTE THE STATE, ARE AS DEADLY AS AND MORE THAN THE VACCINE!!!! UTMOST CAUTION!!!! THE ONLY SAFE SUBSTANCE TO TAKE TO TREAT YOURSELF IS THE ACETYL CYSTEINE SUPPLEMENT, BOTH FOR THE VACCINATED AND FOR THOSE WHO HAVE WO…	0.091671735	0.798323274
Nuovo colossale studio rivela l'inefficacia dei vaccini!! Crolla il castello di carte di chi chiede l'obbligo vaccinale!!!	New colossal study reveals ineffectiveness of vaccines!!! Collapses the house of cards of those calling for mandatory vaccination!!!	0.391556263	0.538337946
Vaccinati contro Covid. Sono stati ospitalizzati. Tribune de Genève. Il quotidiano più mainstream di Ginevra.	Vaccinated against Covid. They have been hospitalized. Tribune de Genève. Geneva's most mainstream newspaper.	0.000165343	0.000127047
Tutti vaccinati con doppia dose ed in possesso di GreenPass.	All vaccinated with double dose and in possession of GreenPass.	0.187540263	0.366197288
Se non ti vaccini muori"" ricordate le parole di Draghi? Tutela Costituzionale ha voluto approfondire l'argomento. Non sono solo raggiri sono depistaggi psicologici mediatici ben mirati."	If you don't vaccinate you die"" remember Draghi's words? Constitutional Protection wanted to delve into the topic. These are not just deceptions they are well-targeted psychological media red herrings.	0.089038581	0.011052519
Nuovo colossale studio rivela l'inefficacia dei vaccini!! Crolla il castello di carte di chi chiede l'obbligo vaccinale!!!	New colossal study reveals ineffectiveness of vaccines!!! Collapses the house of cards of those calling for mandatory vaccination!!!	0.406847268	0.552074373
Chiunque muoia entro 14 giorni dalla vaccinazione è considerato non vaccinato! Rileggete quello che hanno scritto, è la parte evidenziata. Ecco, ora sapete anche questo. Tanto non lo leggerete in nessun giornale italiano.	Anyone who dies within 14 days of vaccination is considered unvaccinated! Reread what they wrote, it is the highlighted part. There, now you know that, too. You won't read it in any Italian newspaper anyway.	0.513735116	0.099479198
Il biondino è il Dr Blanchier, il Bassetti italiano, straconosciuto in Francia per le sue tesi nazi-tarie. Stranamente il suo discorso in pieno canale mainstream è che bisogna smettere di vaccinare (fino a ieri sosteneva la tesi opposta) perché i vaccinati contagiano più dei non vaccinati... Da meditare questo giro di veste a 180 gradi... Qui gatta ci cova. Prepariamoci per quest autunno di fuoco.	The blondie is Dr Blanchier, the Italian Bassetti, who is extraordinarily well known in France for his Nazi-tarian theses. Oddly enough, his talk in full mainstream channel is that we must stop vaccinating (until yesterday he was arguing the opposite thesis) because the vaccinated infect more than the unvaccinated... To ponder this 180-degree robe turn.... Cat's in the cradle here. Let us prepare…	0.016281605	0.002705336
Le Premier ministre de l'État de Nouvelle-Galles du Sud, en Australie, Gladys Berejiklian, admet ouvertement que les restrictions au travail, à la circulation et à la vie ne cesseront jamais, même avec zéro cas et 80 % de personnes ""doublement vaccinées"". Le Covid, c'est le communisme, un système de contrôle total par le gouvernement qui est invendable au public , ils ont donc dû le rebaptiser …	The Premier of New South Wales, Australia, Gladys Berejiklian, openly admits that restrictions on work, movement and life will never end, even with zero cases and 80% of people ""double vaccinated"". Covid is communism, a system of total government control that's unmarketable to the public, so they've had to rename it the deadly virus.	0.000087597	0.000071386
Pour la deuxième fois en quelques jours, le Premier Ministre canadien, Justin Trudeau en campagne électorale à été accueilli par des manifestants lors de sa visite à Mississauga en Ontario pour promouvoir l'instauration d'un pass vaccinal dans toutes les provinces du pays.	For the second time in just a few days, Canadian Prime Minister Justin Trudeau was greeted by demonstrators during his visit to Mississauga, Ontario, to promote the introduction of a vaccination pass for all provinces.	0.000006625	0.000006803
Seconda dose liquido sperimentale Pfizer...	Second dose experimental liquid Pfizer...	0.003006101	0.002037138
Mi domando come cazzo facciano i 5Stelle a posizionare un gazebo nella giornata di manifestazione contro il GreenPass e ovviamente contro il vaccino. Pensavano forse che la gente si fosse dimenticata di come hanno raccattato voti per entrare in Parlamento dai novax per poi tradirli subito dopo aver varcato le porte del palazzo? Parlano poco ma quando c'è da votare le porcherie di Draghi non batto…	I wonder how the fuck the 5Stelle people can place a gazebo on the day of demonstration against GreenPass and obviously against the vaccine. Did they think maybe people had forgotten how they collected votes to enter Parliament from the novax and then betrayed them soon after walking through the doors of the palace? They talk little but when it comes to voting on Draghi's filth they don't bat an …	0.578293204	0.091238707
Allarme miocarditi dopo la puntura Gran Bretagna e USA ???? ne censiscono più dell'Italia ????. La Svizzera ???? addirittura il triplo. Ansia in Israele ????: I casi gravi tra chi ha avuto la doppia dose salgono più del previsto""."	Myocarditis alarm after puncture Britain and the US ???? census more than Italy ????. Switzerland ???? even three times as many. Anxiety in Israel ????: Serious cases among those who have had double dose go up more than expected.""	0.000194043	0.000081716
????Australia: il Primo ministro dice che se muori a causa degli effetti del vaccino è colpa tua, perché era tuo dovere chiedere il Parere del tuo medico di base prima di vaccinarti. E continua dicendo che le Morti da vaccino sono semplicemente un aspetto della Prevenzione della Pandemia.	????Australia: the Prime Minister says if you die from the effects of the vaccine it is your fault, because it was your duty to seek the Opinion of your GP before vaccinating. He goes on to say that Vaccine Deaths are simply an aspect of Pandemic Prevention.	0.600007296	0.054162413
E successo perché si è fatto il vaccino!!! Non era difficile la risposta.	And it happened because he got the vaccine!!! The answer was not difficult.	0.332589835	0.54380089
Il governatore della Toscana Eugenio Giani ""Da lunedì prossimo consentiamo di andare negli hub a vaccinarsi senza nemmeno la prenotazione, non ci sono più scuse"", avverte. Dunque, le persone che non si vaccinano ""stanno a casa, non si provino a venire nei luoghi pubblici perché la loro non vaccinazione per scelta è una cosa inconcepibile nell'economia e nell'interesse di una comunità che vuole…	Tuscany Governor Eugenio Giani ""Starting next Monday we are allowing people to go to hubs to get vaccinated without even booking, there are no more excuses,"" he warns. So, people who do not vaccinate ""stay at home, do not try to come to public places because their non-vaccination by choice is an unconscionable thing in the economy and in the interest of a community that wants to overcome the h…	0.237424761	0.072392225
L'unica perplessità è che a livello giuridico il rifiuto del consenso abbia lo stesso valore del rifiuto del trattamento. Non credo ci salvi dalla sospensione a lavoro. Io proverei piuttosto a scrivere sul foglio che non acconsento perché manca l'indicazione delle reazioni avverse e perché sono stata costretta a fare il vaccino per non perdere il lavoro	The only perplexity is that at the legal level refusal of consent has the same value as refusal of treatment. I don't think it saves us from suspension at work. I would rather try to write on the sheet that I do not consent because it lacks an indication of adverse reactions and because I was forced to take the vaccine in order not to lose my job	0.809438467	0.067098081
Testimonianza di un insegnante che non firma il consenso nell' hub vaccinale. I canali sono l'arma, ma i PROIETTILI siete voi! Condividi, e se lo reputi opportuno Unisciti al canale	Testimony of a teacher who does not sign consent in the vaccination hub. The channels are the weapon, but the PROIECTS are you! Share, and if you see fit Join the channel	0.20990774	0.139356971
Secondo me dovremmo cominciare ad andare a prendere a casa tutti quei dottori finti virologi che vanno in TV a parlare male dei non vaccinati, presidiamo le loro case cominciamo a tirargli merda di vacca in faccia, uova marce e tutto quello che possiamo	In my opinion we should start picking up at home all those fake virologist doctors who go on TV and talk bad about the unvaccinated, let's preside over their homes let's start throwing cow shit in their faces, rotten eggs and whatever we can	0.730486751	0.177456319
Documenti interni della Pfizer dimostrano che all'interno del cosiddetto vaccino da 30 mg ci sono 15 miliardi di particelle di grafene. Non è possibile ottenere vaccini per i corona virus. Il Covid 19 ed il vaccino sono armi biologiche.	Internal Pfizer documents show that inside the so-called 30 mg vaccine are 15 billion graphene particles. Vaccines for corona viruses cannot be obtained. Covid 19 and the vaccine are biological weapons.	0.000042579	0.000016841
Il senatore di Forza Italia, Franco Dal Mas in purezza: vorrebbe escludere i non vaccinati dal servizio sanitario nazionale.	Forza Italia senator Franco Dal Mas in purity: would like to exclude the unvaccinated from the National Health Service.	0.011542976	0.00850451
Covid, in Sicilia almeno 7 su 10 hanno ricevuto una dose di vaccino: la provincia di Siracusa ultima per immunizzati - Siracusa	Covid, in Sicily at least 7 in 10 have received a dose of vaccine: Syracuse province last for immunized - Syracuse	0.000011835	0.000020382
Il trucco è far passare il green pass come strumento di ricatto e misura vessatoria. Sono loro stessi i primi a dircelo, che 'serve a spingere le vaccinazioni'. Così che le persone pensino alla temporaneità - 'strumentalità' - di queste misure (raggiunto il fine, cessano). In realtà, non c'è alcuna volontà di ricattare o minacciare nessuno. Il green pass è misura permanente (il fatto che scadrà i…	The trick is to pass off the green pass as a blackmail tool and vexatious measure. They themselves are the first to tell us, that 'it's to push vaccinations'. So that people think about the temporariness - 'instrumentality' - of these measures (having reached the end, they cease). In reality, there is no intention to blackmail or threaten anyone. The green pass is a permanent measure (the fact th…	0.15094766	0.040335298
Zwei interessante Beiträge. Eine Krankenschwester hat gekündigt, weil sie zur Impfung gezwungen wird. '18 Monate lang konnte sie ohne Impfung arbeiten, plötzlich sei sie eine Gefahr für die Allgemeinheit. Es gibt bereits eine Verknappung von Mitarbeitern im Gesundheitsbereich und das treibt es noch voran.' Die zweite Rede produziert einfach nur Gänsehaut. ""Ihr öffnet mit dem vaccine passport das…	Two interesting posts. A nurse resigned because she is forced to vaccinate. 'For 18 months she was able to work without vaccination, suddenly she was a danger to the community. There is already a shortage of health care workers and this is driving it.' The second speech just produces goosebumps. 'You are opening the door to hell with the vaccine passport.... Your children and your children's chil…	0.00393194	0.00184077
Io invece andrei a prenderli , li porterei in piazza , e gli farei il vero vaccino , fatto da noi , non quello finto che dicono di avere fatto.	I would instead go and get them , take them to the square , and give them the real vaccine , made by us , not the fake one they say they have made.	0.87256074	0.127958745
Buongiorno a tutti ieri ho scoperto una cosa grazie alla collaborazione di un amico molto preparato. In Italia per tramutare un dpcm che non ha valore legale in obbligo di legge irreversibile contano come consensi le autocertificazioni e i gp scaricati. È a causa delle autocertificazioni legate agli spostamenti delle vecchie regioni rosse che in modo tacito ora è diventato LEGGE quindi alla pross…	Good morning everyone yesterday I discovered something thanks to the collaboration of a very knowledgeable friend. In Italy to turn a dpcm that has no legal value into irreversible legal obligation count as consents the self-certifications and gp discharged. It is because of the self-certifications related to the movements of the old red regions that in a tacit way has now become LAW so at the ne…	0.064685941	0.283213913
L'Olio di Ricino è un ottimo rimedio contro le psicopandemie. Come direbbe Figliuolo, servono i nominativi di tutti i giornalisti, i collaborazionisti e i membri del governo che non lo hanno ancora preso. Come direbbe Bassetti, dovrebbe essere somministrato a tutti loro con le buone o con le cattive. Non si può pensare di continuare a percepire stipendi pubblici o finanziamenti pubblici esercitan…	Castor Oil is an excellent remedy for psychopandemics. As Figliuolo would say, we need the names of all the journalists, collaborators and government members who have not yet taken it. As Bassetti would say, it should be administered to all of them by hook or crook. One cannot think of continuing to receive public salaries or public funding by practicing certain professions in the way they are pr…	0.494337231	0.042554945
LA VERA POSTA IN GIOCO. Quello che colpisce nelle discussioni sul green pass e sul vaccino è che, come avviene quando un paese scivola senza accorgersene nella paura e nell’intolleranza – e indubbiamente questo sta avvenendo oggi in Italia – è che le ragioni percepite come contrarie non solo non sono in alcun modo prese seriamente in esame, ma vengono rifiutate sbrigativamente, quando non diventa…	THE REAL STAKES. What is striking about the green pass and vaccine discussions is that, as is the case when a country slips unnoticed into fear and intolerance-and undoubtedly this is happening in Italy today-is that reasons perceived as contrary are not only not in any way taken seriously, but are dismissed hastily, when they do not become purely and simply the object of sarcasm and name-calling…	0.006769866	0.00065285
I vaccinati sono 13 volte più a rischio di contagio e di sintomi gravi della varianate Delta del Sars-Cov-2 rispetto a chi ha l'immunità naturale per via di un'infezione precedente. Ovvero, (1) il sistema immunitario è enormemente più potente di qualsiasi ""vaccino"" e (2) i vaccinati corrono 13 volte i rischi dei non vaccinati (sappiamo perchè, per via dell'ADE). Studio israeliano comparato su u…	Vaccinated people are 13 times more at risk of infection and severe symptoms of Sars-Cov-2 Delta varianate than those who have natural immunity due to prior infection. That is, (1) the immune system is enormously more powerful than any ""vaccine"" and (2) the vaccinated run 13 times the risk of the unvaccinated (we know why, because of the ADE). Israeli study compared on a population of 2.5 milli…	0.022147864	0.046975344
Contagiano pure chi non è vaccinato...	They also infect those who are not vaccinated....	0.482565045	0.129220694
Una significativa lettera al Rettore di Padova. Mi ha fatto cominciare la giornata con speranza che ci sia ancora qualcuno capace di ragionare e con la coscienza pulita. ""Chiarissimo Professor Rizzuto, mi rivolgo a Lei, nella sua qualità di Magnifico Rettore ma anche alla Chiarissima Professoressa Mapelli che a breve le succederà nell'incarico che Lei si appresta a portare a termine. Ho appreso …	A meaningful letter to the Rector of Padua. It made me start the day with hope that there is still someone capable of reasoning and with a clear conscience. ""Most Clear Professor Rizzuto, I am addressing you in your capacity as Magnificent Rector but also to Most Clear Professor Mapelli who will soon succeed you in the position you are about to complete. I have learned from the media on the Inte…	0.058649987	0.01039955
Dedicato a ogni singolo covidiota. Il vaccino non protegge nessuno	Dedicated to each and every covidiot. The vaccine protects no one	0.058173031	0.025874168
In che senso migliore? Conosco persone non vaccinate che a contatto con vaccinati da pochi giorni si sono ammalati. Quindi nei primi giorni dopo il vaccino possono infettare tutti.	In what sense better? I know unvaccinated people who in contact with vaccinated people for a few days got sick. So in the first few days after the vaccine they can infect everyone.	0.545914829	0.098351508
Oggidì, su alcune tematiche particolarmente sensibili si insiste sul fatto che il linguaggio non sia uno strumento neutro, ma un veicolo di potere e un vettore di disuguaglianze. Siamo assolutamente d'accordo. La retorica del ""convincere"" e del ""sanzionare"" dilaga ovunque. Merita soffermarvisi. Chi ha scelto di non vaccinarsi non va ""convinto"". Non è, in genere, uno che non ha chiara la sit…	Today, on some particularly sensitive issues there is an insistence that language is not a neutral tool, but a vehicle of power and a vector of inequality. We absolutely agree. The rhetoric of ""convince"" and ""sanction"" is rampant everywhere. It deserves to dwell on it. Those who chose not to vaccinate should not be ""convinced."" He is not, in general, someone who is unclear about the situati…	0.002430588	0.000422299
29 agosto 2020 (nessun vaccinato) ?? Terapia intensiva: 79 ?? Ricoveri: 1.168 ?? Morti: 1 29 agosto 2021 (60.2% vaccinati 2 dosi) ?? Terapia intensiva: 525 ?? Ricoveri: 4.133 ?? Morti: 37 Dati ministero della Salute	August 29, 2020 (no vaccinees) ?? Intensive care unit: 79 ?? Admissions: 1,168 ?? Deaths: 1 August 29, 2021 (60.2% vaccinated 2 doses) ??? Intensive care: 525 ?? Admissions: 4,133 ?? Deaths: 37 Ministry of Health data	0.11852029	0.064594567
Su questo soggetto, il Dr Blachier in Francia, che fino a ieri era pro liquido sperimentale, ha rilasciato un intervista in cui dice che i vaccinati contagiano più dei non vaccinati e ne hanno le prove	On this subject, Dr. Blachier in France, who until yesterday was pro-liquid experimental, gave an interview in which he says vaccinated people infect more than unvaccinated people, and they have evidence of it	0.00029698	0.000062903
Come avrete notato, secondo tutto il carrozzone mediatico di vip e giornalisti, non esistono più esseri umani, ma novax e provax. Se in Europa si scende in piazza per contestare provvedimenti governativi, essi il giorno dopo si fiondano ad intitolare ""novax in piazza"". Oltre a fomentare quotidianamente un odio spaventoso verso categorie di persone, costoro mancano anche di rispetto verso coloro…	As you may have noticed, according to the whole media bandwagon of VIPs and journalists, there are no longer human beings, but novax and provax. If people take to the streets in Europe to challenge government measures, they swoop in the next day to headline ""novax in the streets."" In addition to fomenting daily appalling hatred toward categories of people, they also disrespect those who have be…	0.07378009	0.00748089
20.39 Il premier Draghi ha dato mandato al Commissario Straordinario Figliuolo, di elaborare un piano per assicurare la vaccinazione di tutti i cittadini afgani evacuati e trasferiti sul suolo italiano in questi ultimi giorni. Il piano verrà eseguito dopo le procedure di registrazione e sanitarie e prevede la somministrazione delle dosi su base volontaria,da effettuarsi presso i luoghi di destina…	20.39 PM Draghi has instructed the Extraordinary Commissioner, Figliuolo, to draw up a plan to ensure the vaccination of all Afghan citizens evacuated and transferred to Italian soil in recent days. The plan will be executed after registration and sanitary procedures and provides for the administration of the doses on a voluntary basis,to be carried out at the places of destination that will temp…	0.000052125	0.00005592
I vaccinati si ammaleranno gravemente e in tantissimi moriranno pure. L'evidenza è oramai dirompente.	The vaccinated will become seriously ill and a great many will die as well. The evidence is now disruptive.	0.765398383	0.056978464
La variante Delta SARS-CoV-2 è pronta per acquisire una resistenza completa ai vaccini a spike di tipo selvaggio. In Israele è stato osservato un aumento della morbilità e della mortalità in concomitanza con l'introduzione della terza dose di richiamo. Con questo nuovo dato osservato da recenti studi sugli anticorpi che aumentano l'infezione, potrebbe essere il caso che per un ceppo circolante ch…	The Delta SARS-CoV-2 variant is poised to acquire complete resistance to wild-type spike vaccines. An increase in morbidity and mortality has been observed in Israel in conjunction with the introduction of the third booster dose. With this new finding observed from recent studies of infection-enhancing antibodies, it may be the case that for a circulating strain that escapes neutralization, recal…	0.072724611	0.003459901
Ricordiamo tramite questo video pubblicato sul VG della scorsa settimana, che una delle migliori strategie legali di difesa per i sanitari sottoposti all'obbligo vaccinale è quella ideata dall'avv. Renate Holzeisen e poi utilizzata anche da altri: farsi accompagnare da un legale e far verbalizzare, anche a mezzo intervento forze dell'ordine, le risposte alle due domande rilevanti circa l'obbligo …	Recall via this video published in last week's VG, that one of the best legal defense strategies for health care workers subjected to mandatory vaccination is the one devised by attorney Renate Holzeisen and later used by others as well: have a lawyer accompany you and have your answers to the two relevant questions about the textual obligation of the law and the efficacy of the covid ""vaccines"…	0.001002967	0.00069958
Hanno paura dell'autunno. Con la nuova ondata, i dati si allineeranno a quelli mondiali: più ricoveri e decessi tra vaccinati che tra non-vaccinati. Il marketing si sgonfia, l'Eldorado finisce. Vogliono vaccinare tutti per impedire la comparazione. Si tratta di resistere un mese.	They are afraid of autumn. With the new wave, the data will align with the world's: more hospitalizations and deaths among vaccinated than among non-vaccinated. The marketing deflates, the Eldorado ends. They want to vaccinate everyone to prevent comparison. It's a matter of holding out for a month.	0.188599795	0.01129511
Vai dritto per la strada della conoscenza e dell’Unione. Non permettere a nessuno di invalidarti, di dividerti da chi ami, da chi stimi e dalle persone a cui vuoi bene. Se qualcuno parla male alle spalle di terze persone non avere pietà : distanziati da quella persona in quanto è soppressiva ed invalidante. Oggi più che mai la parola che l’uomo deve tornare ad usare e mettere in pratica è UNIONE …	Go straight down the road of knowledge and Union. Do not allow anyone to invalidate you, to divide you from those you love, those you esteem and those you love. If someone speaks ill behind the backs of third persons, have no mercy : distance yourself from that person as he is suppressive and invalidating. Today more than ever the word that man must return to use and put into practice is UNION an…	0.001292616	0.001032501
Dopo Savona, Comilva in piazza a Genova il 3 settembre al fianco di Cub e degli altri partners per difendere il diritto al lavoro degli operatori scolastici, contro il greenpass e gli obblighi vaccinali.	After Savona, Comilva in the square in Genoa on Sept. 3 alongside Cub and other partners to defend school workers' right to work, against greenpass and vaccination requirements.	0.000523418	0.000196487
In effetti, da cardiologo con più di 30 anni di esperienza ospedaliera, non si era mai assistito a un numero così alto di morti improvvise in soggetti giovani e senza apparente storia clinica. Il fatto,poi, che tutti questi soggetti si fossero vaccinati nelle settimane precedenti fa pensare ad una correlazione che, per quanto voglia essere negata dal sistema, non può assolutamente essere trascura…	Indeed, as a cardiologist with more than 30 years of hospital experience, one had never seen such a high number of sudden deaths in young subjects with no apparent medical history. The fact,then, that all these subjects had been vaccinated in the preceding weeks suggests a correlation that, however much the system wants to deny it, cannot possibly be overlooked. I myself have made diagnoses of po…	0.000018939	0.00000677
LA DANIMARCA REVOCA IL GREEN PASS: IN EUROPA QUASI NESSUNO SEGUE L’ITALIA Basta dare un'occhiata al resto d'Europa per capire che solo l'Italia sta perseguendo questa battaglia ideologica contro i non vaccinati. La Danimarca, per esempio, eliminerà tutte le restrizioni, per vaccinati e non, dal prossimo 10 settembre.	DENMARK REVOKES GREEN PASS: IN EUROPE ALMOST NO ONE FOLLOWS ITALY Just take a look at the rest of Europe to see that only Italy is pursuing this ideological battle against the unvaccinated. Denmark, for example, will lift all restrictions, for vaccinated and unvaccinated, as of next September 10.	0.005470961	0.000441998
Il fatto che stiamo discettando di obblighi vaccinali intorno a terapie che tecnicamente non sono neanche ""vaccini"" (a differenza di questi ultimi, infatti, le terapie in questione non garantiscono immunizzazione, non impedendo né di contagiarsi né di contagiare altri) è un abominio di per sé. Chi non lo capisce è ovviamente complice o cretino - o entrambe le cose contemporaneamente. Ma la real…	The fact that we are discussing vaccine obligations around therapies that are technically not even ""vaccines"" (unlike the latter, in fact, the therapies in question do not guarantee immunization, preventing neither infection nor infecting others) is an abomination in itself. Those who do not understand this are obviously complicit or cretins-or both simultaneously. But the reality is that we ar…	0.702876866	0.174336791
I Vaccini obbligatori per I bambini quando saranno approvati dall’FDA? Ottima idea! Come se non fosse già tutto in programma. E grazie a sanitari venduti come quelli italiani che hanno accettato l’imposizione delle vaccinazioni obbligatorie per I bambini, la fanno passare come una cosa normalissima! Piano piano, vi toglieranno ogni diritto di decidere cosa è meglio per la salute dei vostri figli,…	Mandatory Vaccines for Children when will they be approved by the FDA? Great idea! As if it wasn't already on the agenda. And thanks to sellout sanitarians like those in Italy who agreed to the imposition of mandatory vaccinations for Children, they pass it off as a very normal thing! Slowly, they will take away all your rights to decide what is best for your children's health, the plan is this: …	0.495830506	0.061503142
Quindi vediamo se ho capito bene: nel foglietto illustrativo ci sono tra gli effetti collaterali la trombosi, gli infarti e le paralisi, ma poi quelli che si vaccinano e hanno uno di questi disturbi non sono mai casi correlati?? Caspitina, non fa una piega in effetti...	So let me see if I understand this correctly: the package insert lists thrombosis, heart attacks, and paralysis among the side effects, but then those who get vaccinated and have one of these disorders are never related cases? Gee, that doesn't make a dent actually....	0.588378608	0.015808493
La commissione nazionale di etica svizzera ha giudicato la vaccinazione obbligatoria contro il Covid ingiustificata.	The Swiss National Ethics Commission has ruled that mandatory vaccination against Covid is unwarranted.	0.004953742	0.001408249
Un ex agente della CIA critico nei confronti del vaccino che sarebbe stato ricoverato con COVID e poi sarebbe successivamente morto per il virus. Un agente di polizia italiano critico nei confronti del vaccino che sarebbe stato ricoverato per COVID e poi successivamente sarebbe morto per il virus. Due storie identiche in due continenti diversi pubblicate lo stesso giorno. Praticamente hanno conse…	A former CIA agent critical of the vaccine who would be hospitalized with COVID and then later die from the virus. An Italian police officer critical of the vaccine who was reportedly hospitalized with COVID and then later died from the virus. Two identical stories on two different continents published on the same day. They basically handed the media around the world the same script. Now the orde…	0.033544153	0.001006812
La Lattoferrina è una proteina a fortissima azione antivirale ed è stato dimostrato essere molto efficace contro infezione Covid (ne hanno parlato persino i telegiornali). I bambini ce l'hanno perché la ricevono dal latte materno durante l'allattamento. E tale proteina fa parte dell'immunità innata primaria. È stata somministrata in ospedale anche ad adulti e anziani malati di Covid e i risultati…	Lactoferrin is a protein with very strong antiviral action and has been shown to be very effective against Covid infection (even the news reports have talked about it). Babies have it because they get it from breast milk during breastfeeding. And such a protein is part of primary innate immunity. It has also been administered in hospitals to adults and elderly people with Covid and the results ha…	0.006525934	0.000791311
È un MESSAGGIO MERAVIGLIOSO! Leggilo fino alla fine, non è ironico, è la Verità per ogni essere umano che Vede oltre ciò che comunemente viene intesa come ""realtà"". ?????????? Messaggio per la Resistenza Prima di tutto… Giù tanto di capello! A tutti quelli che sono riusciti a trasformare il Coronavirus in una crisi sanitaria mondiale, in una pandemia globale. Ringraziamo i media allarmisti, i p…	It is a WONDERFUL MESSAGE! Read it to the end, it is not ironic, it is the Truth for every human being who SEES beyond what is commonly understood as ""reality."" ?????????? Message for the Resistance First... Down with the hair! To all those who have succeeded in turning the Coronavirus into a global health crisis, a global pandemic. We thank the alarmist media, dictatorial politicians, corrupt …	0.035882443	0.011344194
Penso che questo messaggio rappresenti molti di noi… È un MESSAGGIO MERAVIGLIOSO! Leggilo fino alla fine, non è ironico, è la Verità per ogni essere umano che Vede oltre ciò che comunemente viene intesa come ""realtà"". ?????????? Messaggio per la Resistenza Prima di tutto… Giù tanto di capello! A tutti quelli che sono riusciti a trasformare il Coronavirus in una crisi sanitaria mondiale, in una …	I think this message represents many of us--it is a WONDERFUL MESSAGE! Read it to the end, it is not ironic, it is the Truth for every human being who SEES beyond what is commonly understood as ""reality."" ?????????? Message for the Resistance First... Down with a lot of hair! To all those who have succeeded in turning the Coronavirus into a global health crisis, a global pandemic. We thank the …	0.016730458	0.004386842
??Vladimir PUTIN CONTRO LA VACCINAZIONE OBBLIGATORIA	??Vladimir PUTIN CONTRO LA VACCINAZIONE OBBLIGATORIA	0.07905066	0.029413342
Il fatto che qualche evento possa aver generato focolai di infezioni non significa che tali misure sanitarie siano o risultino inefficaci, se allo stesso tempo non è giustificato che, nonostante il rispetto di esse, si sia prodotto un risultato così disastroso"". Secondo i giudici, ""non possono essere imposti obblighi restrittivi che limitano i diritti fondamentali senza una sufficiente giustifi…	The fact that some event may have generated outbreaks of infections does not mean that such sanitary measures are or prove to be ineffective, if at the same time it is not justified that, despite compliance with them, such a disastrous result was produced."" According to the judges, ""restrictive obligations that restrict fundamental rights cannot be imposed without sufficient justification of th…	0.008120298	0.008208215
La dottoressa Jane Ruby condivide i risultati delle altre analisi condotte sui vaccini. Non solo è stata confermata la presenza del grafene, ma le analisi di laboratorio hanno rilevato la presenza di metalli e parassiti letali nei sieri genici sperimentali. A questo punto, le prove sembrano essere incontrovertibili. Questi sieri genici sono stati prodotti con il fine preciso di uccidere le person…	Dr. Jane Ruby shares the results of other analyses conducted on vaccines. Not only has the presence of graphene been confirmed, but laboratory analysis has detected the presence of lethal metals and parasites in the experimental gene sera. At this point, the evidence seems to be incontrovertible. These gene sera were produced for the express purpose of killing people. Bill Gates' pharmaceutical c…	0.000101645	0.00001288
La Giustizia respinge il 'passaporto Covid' (GreenPass) per i grandi eventi nelle Isole Baleari: il Tribunale superiore di Giustizia delle Isole Baleari ritiene che la richiesta sia ""sproporzionata"" e che cerchi solo di ""spingere o obbligare i cittadini a vaccinarsi"". Nuovo colpo giudiziario al governo delle Baleari. La Corte Superiore di Giustizia delle Isole Baleari (TSJIB) ha respinto l'ob…	Justice rejects 'Covid passport' (GreenPass) for major events in the Balearic Islands: the Superior Court of Justice of the Balearic Islands finds that the request is ""disproportionate"" and only seeks to ""push or force citizens to vaccinate."" New judicial blow to Balearic government. The Superior Court of Justice of the Balearic Islands (TSJIB) has rejected the Covid passport requirement for …	0.324843913	0.006772101
Hanno provocato in tutti i modi usando parole di guerra: ""Stanare casa per casa"" ""Scovare i ribelli"" ""Vaccinare con le buone o con le cattive"". Per rendere il tutto ancora più grottesco hanno messo in campo persino un militare con tanto di piuma e mimetica. Uno che sembra sbucato fuori da una commedia sexy anni 70 con Alvaro Vitali. Hanno ricattato, vessato, stremato. Poi fanno i santarelli…	They provoked in every way using war words: ""Stall house to house"" ""Scout out the rebels"" ""Vaccinate by hook or crook."" To make it even more grotesque they even fielded a military man complete with feather and camouflage. One who looks like he popped out of a 70s sexy comedy with Alvaro Vitali. They blackmailed, harassed, exhausted. Then they play holier-than-thou, go whining on TV and try …	0.72234565	0.021318823
Una breve spiegazione delle mie correzioni al pur interessante discorso sopra riportato tra il vaccinatore e il paziente titubante. Da patologo penso che l’effetto più deleterio dei vaccini, soprattutto se ripetuti nel tempo, sia quello di riattivare i processi infiammatori cronici normalmente silenti nel corpo. Tutte le principali malattie della civiltà moderna (es. artriti, osteoporosi, aterosc…	A brief explanation of my corrections to the albeit interesting discussion above between the vaccinator and the hesitant patient. As a pathologist, I think that the most deleterious effect of vaccines, especially if repeated over time, is to reactivate normally silent chronic inflammatory processes in the body. All major diseases of modern civilization (e.g., arthritis, osteoporosis, atherosclero…	0.004349589	0.001074493
In che senso? Io devo portare il mio bimbo a fare il richiamo stamattina dei vaccini dei bambini, ma non ho il green pass. potrebbero non farmi entrare?	How do you mean? I have to take my baby for the children's vaccine booster this morning, but I don't have a green pass. could they not let me in?	0.769534409	0.160646021
?? certificati vaccinali prestampati con la dicitura 5° dose, ma si facciamo finta di niente.... ??	?? vaccination certificates pre-printed with the words 5th dose, but we pretend not to.... ??	0.347514927	0.186368048
Il primo ministro belga si vaccina. Ma si dimenticano di levare il tappo che copre l'ago. Per puro caso.	Belgian prime minister gets vaccinated. But they forget to remove the cap covering the needle. Purely by accident.	0.058192164	0.011833489
Vaccinati Coglioni in scadenza	Vaccinated Expiring Assholes	0.866301775	0.065670073
Parte 2 : Oggi la cosiddetta “galassia no-vax” consta di un numero enorme di persone: sono dai dodici ai quindici milioni gli italiani che, per un motivo o per l’altro, non si vogliono vaccinare. Basterebbe a queste persone perseverare e tenere duro sulle proprie posizioni, senza mai cedere ai ricatti, e la battaglia alla fine sarebbe vinta comunque: non puoi obbligare quindici milioni di persone…	Part 2 : Today the so-called ""no-vax galaxy"" consists of a huge number of people: there are twelve to fifteen million Italians who, for one reason or another, do not want to vaccinate. All it would take is for these people to persevere and hold on to their positions, never giving in to blackmail, and the battle would eventually be won anyway: you can't force fifteen million people to do somethi…	0.003935933	0.000332147
ESILARANTE MAINSTREAM Uno dei giornali del pensiero unico vaccinale, riporta la notiza che i contagiati in Inghilterra siano quest'estate 26 volte più numerosi di quelli della scorsa estate. Essendo stata fatta una campagna vaccinale a tappeto l'unico nesso causale plausibile in forza del	EXILARANT MAINSTREAM One of the newspapers of the single-minded vaccine thinking, reports the news that those infected in England are 26 times more this summer than last summer. Since there has been a blanket vaccination campaign the only plausible causal link by virtue of the	0.0002684	0.000121876
Mazzucco Presidente della Repubblica! Siamo 14 milioni, ma secondo me di più... perché ne conosco CENTINAIA che dicono di essere vaccinati pur non essendolo. Con i morti da 'vaccino' che faranno questo inverno, i parenti superstiti passeranno dalla nostra parte e la loro rabbia sarà incontenibile.	Mazzucco President of the Republic! There are 14 million of us, but in my opinion more ... because I know HUNDREDS of them who say they are vaccinated even though they are not. With the 'vaccine' deaths they will make this winter, the surviving relatives will switch to our side and their anger will be uncontainable.	0.010958284	0.000482649
Domanda 1: “Dopo l’approvazione completa di Ema e Aifa, pensa che l’obbligo vaccinale verrà introdotto?” Domanda 2: “Si va verso una terza dose di vaccino?” Draghi: “Sì a entrambe le domande”.	Question 1: ""After full approval from Ema and Aifa, do you think mandatory vaccination will be introduced?"" Question 2: ""Are we moving toward a third dose of vaccine?"" Draghi: ""Yes to both questions.""	0.118032783	0.065323889
Le classi dove son tutti vaccinati potranno togliere la mascherina e tornare a sorridere tutti insieme"". Riflettete su sta cosa ragazzi. Pensateci bene. Pensate alle conseguenze. È una frase criminale."	Classes where everyone is vaccinated will be able to take off their masks and all smile together again."" Think about this guys. Think about it. Think about the consequences. It is a criminal sentence.	0.661984503	0.252159327
In effetti Draghi non lo ha confermato esprimendosi con sue parole, ha solo detto si a tutte e 2 ma non lo ha confermato.	In fact Draghi did not confirm this by expressing it in his own words, he only said yes to all 2 but did not confirm it.	0.000340492	0.000152111
Barletta - Vaccini, la senatrice Ronzulli : ""Chiederò l'obbligo vaccinale"" "	Barletta - Vaccines, Senator Ronzulli : ""I will call for mandatory vaccination.""	0.008309841	0.007193714
Cari amici, io resto fiducioso e positivo, E vi spiego perché sono fiducioso nonostante le ultime parole di Draghi e la situazione difficile che si è instaurata in Italia. Rimango sereno perché anche nella peggiore delle ipotesi di un obbligo di vaccinazione esteso per legge a tutti, non sarà ancora possibile imporre la violenza fisica a chi volesse rifiutarsi di vaccinarsi. Succederà come succed…	Dear friends, I remain hopeful and positive, And I will explain why I am hopeful despite Draghi's latest words and the difficult situation in Italy. I remain serene because even in the worst case scenario of mandatory vaccination extended by law to everyone, it will still not be possible to impose physical violence on those who want to refuse to vaccinate. It will happen as it does with mandatory…	0.242306441	0.107542723
?? CONDIVIDI ?????? AVV. CAMILLA SIGNORINI: ESISTE IL CONCRETO RISCHIO CHE POSSANO VACCINARE I BAMBINI A SCUOLA SENZA IL CONSENSO DEI GENITORI. ??Urgente fare la diffida.?? ??????????? ??Unisciti alle nostre piattaforme uniche ????Canale	?? SHARE ?????? AVV. CAMILLA SIGNORINI: THERE IS A REAL RISK THAT THEY CAN VACCINATE CHILDREN IN SCHOOL WITHOUT PARENTAL CONSENT. Urgent to make the warning.? ??????????? ??Join our unique platforms ????Canal	0.021823764	0.036232382
Pfizer/Biontech aumenta la produzione di vaccini anticovid a mRNA a 4 miliardi di dosi l'anno nel 2022. In accordo con i governi di tutto il mondo, e' stata fatta una stima fino al 2024, e non e' escluso che vada oltre, con un richiamo ogni anno.	Pfizer/Biontech increases production of mRNA anticovid vaccines to 4 billion doses per year in 2022. In consultation with governments around the world, an estimate has been made until 2024, and it's not ruled out going beyond that, with a booster every year.	0.007335395	0.008464605
Leggo che la conduttrice TV Myrta Merlino (si, la capra in foto) ha detto che l'obbligo vaccinale è sacrosanto per tornare a vivere liberamente. ""Obbligo"" e ""liberamente"". Qualcosa non mi torna. Chiamate un medico per la Merlino. Ma uno bravo."	I read that TV host Myrta Merlino (yes, the goat in the photo) said that mandatory vaccination is sacrosanct to return to free living. ""Obligation"" and ""freely."" Something doesn't add up. Call a doctor for Merlino. But a good one.	0.43649891	0.409065306
Senta l'azienda per cui lavora il mio compagno è grossa hanno tutti spinto per la vaccinazione tra cui il mio compagno. Tutti convinti e Ora tutti si stanno caGAndo in mano perché i familiari della signora erano vaccinati positivi ma asintomatici (ovviamente lo hanno scoperto dopo che la signora si è sentita male perché stavano tutti bene tranne lei) e lei lo ha preso in forma grave (era sana no …	Look the company my partner works for is big they all pushed for vaccination including my partner. All convinced and Now all are caGAndoing in their hands because the lady's family members were vaccinated positive but asymptomatic (of course they found out after the lady got sick because they were all fine except her) and she got it in severe form (she was healthy no heart disease etc). She was a…	0.704964399	0.129238367
manifestanti hanno preso d'assalto la sede dell'agenzia di regolamentazione dei medicinali e dei prodotti sanitari del Regno Unito a Canary Wharf a Londra e si sono scontrati con la polizia durante una manifestazione contro i piani per l'implementazione di vaccini Covid per i bambini.' Unisciti al mio canale Telegram "	Protesters stormed the headquarters of the UK Medicines and Healthcare products Regulatory Agency in London's Canary Wharf and clashed with police during a demonstration against plans to implement Covid vaccines for children.' Join my Telegram channel	0.000611514	0.000388712
Giusto se volevano fare qualcosa avrebbero dovuto dare la sfiduci a draghi , anche se dicono di no all obbligo vaccinale non serve sono in minoranza, almeno credo	Right if they wanted to do something they should have given defiance to draghi , even if they say no to compulsory vaccination is not needed they are in minority, at least I think	0.578630805	0.099803299
È un MESSAGGIO MERAVIGLIOSO! Leggilo fino alla fine, non è ironico, è la Verità per ogni essere umano che Vede oltre ciò che comunemente viene intesa come ""realtà"". ?????????? Messaggio per la Resistenza Prima di tutto… Giù tanto di capello! A tutti quelli che sono riusciti a trasformare il Coronavirus in una crisi sanitaria mondiale, in una pandemia globale. Ringraziamo i media allarmisti, i p…	It is a WONDERFUL MESSAGE! Read it to the end, it is not ironic, it is the Truth for every human being who SEES beyond what is commonly understood as ""reality."" ?????????? Message for the Resistance First... Down with a lot of hair! To all those who have succeeded in turning the Coronavirus into a global health crisis, a global pandemic. We thank the alarmist media, dictatorial politicians, cor…	0.035882443	0.011344194
Il vaccino Covid non è così efficace nel prevenire l'ospedalizzazione. Ma come??? Non ci avevano detto che non serviva per prevenire il contagio, bensì per ridurre la gravità della malattia? Ed ora...?	Covid vaccine not so effective in preventing hospitalization. But how??? Weren't we told that it was not to prevent infection, but to reduce the severity of the disease? And now...?	0.770262837	0.068446159
Se ascoltiamo attentamente la conferenza stampa di Draghi, non è emerso nulla di chiaro sulle condizioni di questa presunta intenzione di imporre l'obbligo vaccinale. Non sono state specificate le categorie né le fasce di età che sarebbero interessate da questo provvedimento né tantomeno le eventuali conseguenze della mancata ed eventuale vaccinazione forzata. La sensazione è che i portavoce dei …	If we listen carefully to Draghi's press conference, nothing clear emerged about the conditions of this alleged intention to impose mandatory vaccination. Neither the categories nor the age groups that would be affected by this measure were specified, let alone the possible consequences of not and possibly forced vaccination. The feeling is that regime media spokesmen intentionally and in a conce…	0.000115501	0.000069465
Prof Raoult ospite ieri in prima serata : ""Ci sono cose che non sono ragionevoli, dire a chi ha avuto il Covid di vaccinarsi due mesi dopo non ha basi scientifiche! C’è un tasso di protezione naturale superiore al 99% , nessun vaccino al mondo lo fa."""	Prof Raoult guest yesterday prime time : ""There are things that are not reasonable, telling people who had Covid to vaccinate two months later has no scientific basis! There is a natural protection rate of over 99% , no vaccine in the world does that.""	0.011484563	0.007880509
Decessi in Italia NEL 2020 senza vaccini - 2 sett. decessi 6 - 1 sett. decessi 8 - 31 ago decessi 6 - 30 ago decessi 4 - 29 ago decessi 1 NEL 2021 dopo vaccinazione di massa - 2 sett. decessi 62 - 1 sett. decessi 69 - 31 ago. decessi 75 - 30 ago. decessi 53 - 29 ago. decessi 37	Deaths in Italy IN 2020 without vaccines - 2 Sept. deaths 6 - 1 Sept. deaths 8 - 31 Aug. deaths 6 - 30 Aug. deaths 4 - 29 Aug. deaths 1 IN 2021 after mass vaccination - 2 Sept. deaths 62 - 1 Sept. deaths 69 - 31 Aug. deaths 75 - 30 Aug. deaths 53 - 29 Aug. deaths 37	0.011441708	0.002426893
AUDIO INCHIESTA | Obbligo vaccinale: ci sono importanti novita?! (A cura di Davide Zedda) P.S.	AUDIO INQUIRY | Vaccine requirement: there are important news! (Edited by Davide Zedda) P.S.	0.001906931	0.006214529
Pare che dal GIAPPONE siano INIZIATI I PRIMI ARRESTI DI BIG PHARMA! NEI VACCINI TROVATE SOSTANZE MORTALI. Unisciti a:	It seems that from JAPAN the FIRST BIG PHARMA ARRESTATIONS have BEGUN! DEADLY SUBSTANCES FOUND IN VACCINES. Join:	0.000228971	0.000164807
Ascoltate bene le parole del prestigiatore Sileri ... come immaginavamo stanno bluffando. A loro dell'obbligo vaccinale non frega nulla. E' il Green Pass ciò che interessa veramente a loro, ovvero togliere il più possibile l'aria da respirare al cittadino per poi l'anno prossimo averlo sotto il totale controllo del governo. E' IL GREEN PASS CHE DOBBIAMO COMBATTERE PROTESTANDO, L'OBBLIGO VACCINALE…	Listen well to the words of the magician Sileri ... as we imagined they are bluffing. They don't give a damn about mandatory vaccination. It is the Green Pass what they really care about, which is to take as much of the air out of the citizen's hands as possible to breathe and then next year have it under total government control. IT IS THE GREEN PASS THAT WE HAVE TO FIGHT BY PROTESTING, THE VACC…	0.036022037	0.012888491
A chi piace il Governo Draghi? Ai quindici milioni di Italiani che non si sono ancora inoculati? NO Ai dieci milioni di Italiani che si sono inoculati sotto la minaccia della sottrazione del lavoro o della discriminazione? NO Ai quindici milioni di Italiani che si sono vaccinati credendo a chi diceva: ""Vaccinati e tornerà tutto come prima!"" e si sono trovati ancora distanziati, con la mascherin…	Who likes the Draghi government? To the fifteen million Italians who have not yet inoculated themselves? NO To the ten million Italians who inoculated themselves under the threat of job loss or discrimination? NO To the fifteen million Italians who inoculated themselves believing those who said, ""Vaccinate and everything will be back to the way it was!"" and still found themselves spaced out, we…	0.607299566	0.236025661
Travaglio! Finalmente si è svegliato EFFETTO BOOMERANG... F.Q. - sabato 04/09/2021 - di Marco Travaglio: Rientrato dalle vacanze con la solita arietta da Maria Antonietta, Mario Draghi ha comunicato alla Nazione che “si va verso l’obbligo vaccinale”. Cosa l’abbia indotto a un annuncio così dirompente e a una scelta unica al mondo, mai discussa in Parlamento, in Cdm e nel Paese, anzi sempre esclus…	Travaglio. He finally woke up EFFECT BOOMERANG... F.Q. - Saturday, 04/09/2021 - by Marco Travaglio: Returning from vacation with the usual Marie Antoinette air, Mario Draghi informed the nation that ""we are moving toward compulsory vaccination."" What induced him to such a disruptive announcement and a unique choice, never discussed in Parliament, in the Cdm and in the country, indeed always exc…	0.473833621	0.105501533
Non è che Romania e Bulgaria fanno male, la verità è che i romeni se ne sbattono dei vaccini, del covid e di tutte le cazzate imposte senza senso	It's not that Romania and Bulgaria are bad for you, the truth is that Romanians don't give a shit about vaccines, covid and all the meaningless imposed crap	0.036407143	0.001558542
CHI HA BISOGNO DI UN TRAPIANTO DI ORGANI SE NON FA IL VACCINO COVID È CONDANNATO A MORTE	THOSE WHO NEED ORGAN TRANSPLANTATION IF THEY DON'T GET THE COVID VACCINE ARE DOOMED TO DEATH	0.260075986	0.022497267
Vaccinati positivi e untori ne abbiamo?	Vaccine-positive and anointed do we have any?	0.531945944	0.154028088
..... NOTE sull'OBBLIGO VACCINALE ANTI-CV 19 (es. per i sanitari)..... Questo è il testo dell'Art. 32 Cost. ""La Repubblica tutela la salute come fondamentale diritto dell'individuo e interesse della collettività, e garantisce cure gratuite agli indigenti. Nessuno può essere obbligato a un determinato trattamento sanitario se non per disposizione di legge. La legge non può in nessun caso violare …	..... NOTES on the ANTI-CV VACCINAL OBLIGATION 19 (e.g., for health care providers)..... This is the text of Article 32 Const. ""The Republic shall protect health as a fundamental right of the individual and an interest of the community, and shall guarantee free care to the indigent. No one may be obliged to undergo a particular health treatment except by provision of law. Under no circumstances …	0.029561728	0.005101025
Bellissima iniziativa oggi a Lecce. Hanno attaccato a un filo le immagini di tutti i morti da vaccino e le notizie tenute nascoste. (Fonte:	Beautiful initiative today in Lecce. They attached to a thread the pictures of all the vaccine deaths and the news kept hidden. (Source:	0.006772697	0.015114576
???????? Qualcuno di Voi in Passato si è sottoposto a queste Buffonate di Stato prima di ricevere i Vaccini(quelli veri)?? Che Disagio ?????? ??	???????? Did any of you in the Past undergo these State shenanigans before receiving Vaccines(the real ones)? What Discomfort ?????? ??	0.52888906	0.113369316
Andrea Colombini ""La regola che manda avanti il mondo... Non rompere i coglioni e non ti saranno rotti i coglioni... Ti vuoi vaccinare? Vaccinati, ma basta che non rompi i coglioni a nessuno"" "	Andrea Colombini ""The rule that keeps the world going... Don't break your balls and your balls won't be broken.... You want to get vaccinated? Vaccinate yourself, but just don't bust anybody's balls.""	0.837944388	0.113332629
AUDIO | Draghi getta la spugna: niente obbligo vaccinale INCHIESTA | Le prove ed una lettera molto speciale (A cura di Davide Zedda) P.S. Prima si ascolta, poi si commenta:	AUDIO | Draghi throws in the towel: no compulsory vaccination INQUIRY | The evidence and a very special letter (Edited by Davide Zedda) P.S. First you listen, then you comment:	0.001283258	0.00100857
Cosa significa vaccinazione obbligatoria? Qualcuno viene a casa mia e mi trattiene per fare l'iniezione? O mi faranno morire di fame vietandomi di fare la spesa?	What does mandatory vaccination mean? Will someone come to my house and detain me to get the shot? Or will they starve me by forbidding me to shop for groceries?	0.752407312	0.145902991
COME FARE A SAPERE SE DAVVERO ESISTONO I MORTI DA VAxxINO: 1. Andare sul sito dell'Aifa, Agenzia (governativa) Italiana per il Farmaco, che è l'incaricata istituzionale della farmacovigilanza nel nostro paese. 2. Cercare ""Rapporto Sorveglianza Vaxxini"" ...se avete cercato bene, vi appare il n. 7, di questo agosto 3. Visionare la prima statistica, qui in basso a sinistra, laddove raccoglie 84322…	HOW TO KNOW IF THERE REALLY ARE DEATHS FROM VAxxini: 1. Go to the website of Aifa, the Italian (government) Agency for Medicines, which is the institutional in charge of pharmacovigilance in our country. Search for ""Vaxxini Surveillance Report"" ...if you have searched well, you will see No. 7, from this August 3. View the first statistic, bottom left here, where it collects 84322 adverse reacti…	0.030398369	0.005639881
?????? Le célèbre Journaliste Alex Jones prend une dose d'Ivermectine contre le Covid. En disant à Bill Gates et Antony Fauci : ""nous allons voir si je vais mourir."" "	?????? Famous Journalist Alex Jones takes a dose of Ivermectin against Covid. Telling Bill Gates and Antony Fauci, ""we'll see if I die.""	0.000085139	0.000145555
TURCHIA: QUARTA DOSE PER I SANITARI	TURKEY: FOURTH DOSE FOR HEALTH WORKERS	0.017213464	0.030526131
Non sarete mai completamente vaccinati e il vostro prezioso green pass scadrà non appena decideranno che vi meritate un’altra dose. In Israele chi non si fa la terza ha gli stessi diritti di un non vaccinato. E stanno già parlando della quarta dose. Sembrano spacciatori. Sembrano?	You will never be fully vaccinated and your precious green pass will expire as soon as they decide you deserve another dose. In Israel those who don't get their third have the same rights as the unvaccinated. And they are already talking about the fourth dose. They sound like drug dealers. They sound like?	0.155642718	0.013812095
DOTT.SSA GRAZIA DONDINI Medico di base in provincia di Bologna ""Noi medici di medicina generale, tutti gli anni, generalmente da ottobre a marzo, vediamo polmoniti interstiziali, polmoniti atipiche. E tutti gli anni le trattiamo con antibiotico. Si tratta di pazienti che vengono in ambulatorio con sintomi simil-influenzali - tosse, febbre, poi compare “senso di affanno” - che non si esauriscono …	DOTT.SSA GRAZIA DONDINI General practitioner in the province of Bologna ""We general practitioners, every year, generally from October to March, we see interstitial pneumonias, atypical pneumonias. And every year we treat them with antibiotic. These are patients who come to the outpatient clinic with flu-like symptoms -- cough, fever, then ""wheezing"" appears -- that do not go away within a few …	I myself tried to call 1500 without success. A minister of health who is about to face a health emergency expects the public utility numbers not to answer? A disaster.??? ??In summary: atypical pneumonias were no longer treated with antibiotic, patients left alone, left to fend for themselves at home. Of course, after 7-10 days, with the cytokine cascade and amplification of the inflammatory proc…	0.803908467	0.152229786
DOTT.SSA xxxxxxxxxxx Medico di base in provincia di Bologna ""Noi medici di medicina generale, tutti gli anni, generalmente da ottobre a marzo, vediamo polmoniti interstiziali, polmoniti atipiche. E tutti gli anni le trattiamo con antibiotico. Si tratta di pazienti che vengono in ambulatorio con sintomi simil-influenzali - tosse, febbre, poi compare “senso di affanno” - che non si esauriscono nel…	DOTT.SSA xxxxxxxxx General practitioner in the province of Bologna ""We general practitioners, every year, generally from October to March, we see interstitial pneumonias, atypical pneumonias. And every year we treat them with antibiotic. These are patients who come to the outpatient clinic with flu-like symptoms -- cough, fever, then ""wheezing"" appears -- that do not go away within a few days.…	I myself tried to call 1500 without success. A minister of health who is about to face a health emergency expects the public utility numbers not to answer? A disaster.??? ??In summary: atypical pneumonias were no longer treated with antibiotic, patients left alone, left to fend for themselves at home. Of course, after 7-10 days, with the cytokine cascade and amplification of the inflammatory proc…	0.803908467	0.152229786
EMA: la sperimentazione continua fino al 2023, non si può imporre l'obbligo vaccinale. Ma allora perché continuano a parlarne? SILERI: il green pass verrà esteso. Cosa si nasconde dietro le enormi menzogne!!	EMA: trial continues until 2023, no vaccine requirement can be imposed. But then why do they keep talking about it? SILERI: the green pass will be extended. What is hidden behind the huge lies!!!	0.550907016	0.102206856
Un lettore mi scrive per raccontare la vicenda successa al padre di un suo caro amico. Il signore che vedete in foto ha 90 anni e si trovava ricoverato in un ospedale di Cremona per dei pesanti effetti collaterali sviluppati dopo il vaccino Covid. Dopo la somministrazione, gli sono comparsi sul braccio sinistro quegli enormi ematomi che vedete. L'anziano signore ora non riesce praticamente più a …	A reader writes to me to relate the story that happened to the father of a close friend of his. The gentleman you see in the photo is 90 years old and was hospitalized in a Cremona hospital because of heavy side effects developed after the Covid vaccine. After the administration, those huge hematomas you see appeared on his left arm. The elderly gentleman is now virtually unable to use his arm. H…	0.084132701	0.004032314
GUARDATE QUI , AD INIZIO AGOSTO VIAGGIAVANO CON UNA MEDIA DI 500 MILA AL GIORNO E ADESSO 100 MILA ???????? LE PECORE SIETE RIUSCITE A VACCINARLE ?? BRAVI PECCATO CHE MANCANO PIÙ DI 20 MILIONI DI ITALIANI	LOOK HERE , AT THE BEGINNING OF AUGUST THEY WERE TRAVELING WITH AN AVERAGE OF 500 THOUSAND A DAY AND NOW 100 THOUSAND ???????? THE SHEEP HAVE YOU MANAGED TO VACCINATE THEM ?? GOOD PITY THAT MORE THAN 20 MILLION ITALIANS ARE MISSING	0.370797575	0.364285409
VIDEO | Parigi, ieri: il sindacato di Polizia in corteo insieme ai cittadini comuni contro Green Pass e vaccinazione obbligatoria Unisciti al canale Telegram Amore Verità Libertà	VIDEO | Paris, yesterday: police union in procession along with ordinary citizens against Green Pass and mandatory vaccination Join the Love Truth Freedom Telegram channel	0.001365662	0.002494156
Cosa succede quando un vaccinato si accorge di essere stato imbrogliato? Ex politico ed attuale blogger Gerald Grosz in un estratto di un mese fa da un confronto con Sebastian Bohrn Mena, membro di spicco del Consiglio austriaco per lo sviluppo sostenibile che si occupa, fra le altre cose, dello sviluppo dell'agenda globale 2030 (	What happens when a vaccinated person realizes he or she has been cheated? Former politician and current blogger Gerald Grosz in an excerpt a month ago from a discussion with Sebastian Bohrn Mena, a leading member of the Austrian Council for Sustainable Development, which is concerned with, among other things, the development of the Global 2030 Agenda (	0.000014437	0.000009254
Punture coatte coi carabinieri (Telese), No vax sfamati col piombo (Cazzola) e adesso anche i ghetti per non vaccinati (Feltri jr). Proporre le stesse misure per qualsiasi altra minoranza del pianeta (ebrei, zingari...) sarebbe un crimine d'odio. Ora è coscienza civile.	Forced stings with carabinieri (Telese), No vax fed with lead (Cazzola) and now ghettos for the unvaccinated (Feltri jr). Proposing the same measures for any other minority on the planet (Jews, Gypsies...) would be a hate crime. Now it is civil consciousness.	0.001361012	0.000091586
La verità? 4 dosi di vaccino o nessuna?	The truth? 4 doses of vaccine or none at all?	0.42783618	0.131332219
CGIL CIS e UIL sostengono l'obbligo vaccinale...	CGIL CIS and UIL support mandatory vaccination...	0.001366735	0.000622034
Governatore Jim Justice: Adesso vi darò alcune statistiche su cosa sta succedendo in West Virginia. Il West Virginia sta assistendo a un AUMENTO DEL 26% DEI CASI POSITIVI DI PERSONE COMPLETAMENTE VACCINATE nelle ultime otto settimane. Lo leggerò ancora una volta. La West Virginia sta vedendo un aumento del 26% dei casi positivi nelle persone completamente vaccinate e un aumento del 21% dei casi "…	Governor Jim Justice: I will now give you some statistics on what is happening in West Virginia. West Virginia is seeing a 26% INCREASE IN POSITIVE CASES OF COMPLETELY VACCINATED PEOPLE in the last eight weeks. I will read it again. West Virginia is seeing a 26% increase in positive cases in fully vaccinated people and a 21% increase in ""breakthrough"" cases (sick despite vaccine) requiring hosp…	0.000696093	0.000088584
Ieri Mattarella debordando da ogni limite costituzionale proprio della suprema istituzione di garanzia del nostro sistema, ha detto che vaccinarsi è dovere civile e morale partecipando in modo irresponsabile al coro ricattatorio e bugiardo di chi vuol fare credere che il vaccinato sia al sicuro e non sia veicolo di contagio. Tale esternazione da Stato etico ha dunque affermato che chi non vuole o…	Yesterday Mattarella, overstepping all constitutional limits proper to the supreme guarantee institution of our system, said that vaccinating is a civil and moral duty, irresponsibly participating in the blackmailing and lying chorus of those who want to make believe that the vaccinated person is safe and is not a vehicle of contagion. Such ethical-state externalizing has thus affirmed that those…	0.329712272	0.026397496
Anche il Dalai Lama fa propaganda ai vaccini covid. Da:Eventi avversi vaccino covid	Even the Dalai Lama propagandizes covid vaccines. From:Vaccine adverse events covid	0.001625091	0.000723034
COME FARE A SAPERE SE DAVVERO ESISTONO I MORTI DA VAxxINO: 1. Andare sul sito dell'Aifa, Agenzia (governativa) Italiana per il Farmaco, che è l'incaricata istituzionale della farmacovigilanza nel nostro paese. 2. Cercare ""Rapporto Sorveglianza Vaxxini"" ...se avete cercato bene, vi appare il n. 7, di questo agosto 3. Visionare la prima statistica, qui in basso a sinistra, laddove raccoglie 84322…	HOW TO KNOW IF THERE REALLY ARE DEATHS FROM VAxxini: 1. Go to the website of Aifa, the Italian (government) Agency for Medicines, which is the institutional in charge of pharmacovigilance in our country. Search for ""Vaxxini Surveillance Report"" ...if you have searched well, you will see No. 7, from this August 3. View the first statistic, bottom left here, where it collects 84322 adverse reacti…	0.024577796	0.004442662
Israele aggiorna la sua dashboard ed inserisce un dato interessante, i decessi giornalieri per status vaccinale in 2 macro gruppi di età (</> 60). Dal 1° agosto al 5° settembre ci sono stati:	Israel updates its dashboard and inserts an interesting figure, daily deaths by vaccination status in 2 macro age groups (</> 60). From August 1 to September 5 there were:	0.000015427	0.000015813
L’amministratore delegato di Conad vuole licenziare chi non si vaccina. La migliore risposta è boicottare Conad!!!!!	Conad CEO wants to fire those who don't vaccinate. The best response is to boycott Conad!!!!!	0.173529416	0.787814617
Bianchi - Sicurezza e nuova normalità. Obbligo vaccinale per i ragazzi qualora necessario.	Whites - Safety and the new normal. Compulsory vaccination for children when necessary.	0.421786338	0.064252496
E' con amarezza che devo prendere atto che coloro che dovrebbero rappresentare l'interesse dei lavoratori non facciano alcuno sforzo per approfondire la tematica dell'assenza di provvedimenti a favore delle Terapie Domiciliari da parte delle autorità sanitarie e governative (che avrebbero salvato moltissime vite umane e avrebbero evitato la situazione attuale). Stupisce, inoltre, la faciloneria c…	It is with bitterness that I have to take note that those who should represent the interest of the workers make no effort to delve into the issue of the absence of measures in favor of Home Therapies on the part of health and government authorities (which would have saved many lives and avoided the current situation). It is also astonishing how facile it is to extol vaccination as a solution inst…	0.000410676	0.000111614
L’amministratore delegato di Conad vuole licenziare chi non si vaccina. La migliore risposta è boicottare Conad!!!!! Da:Consenso disinformato	Conad CEO wants to fire those who don't vaccinate. The best response is to boycott Conad!!!!! From:Uninformed Consensus	0.160239309	0.647334933
Il premier del NSW (Nuovo Galles del Sud) Gladys Berejiklian afferma che quando lo stato si aprirà, solo i vaccinati potranno interagire tra loro. Divide te impera! UNISCITI A	NSW (New South Wales) Premier Gladys Berejiklian says that when the state opens up, only vaccinated people will be able to interact with each other. Divide you rule! UNITE TO.	0.000566602	0.00034374
AUDIO INCHIESTA ESCLUSIVO | Il Ministro Speranza svela tutta la scomoda verita? su Green Pass, vaccini e campagna vaccinale: ci sono ottime notizie! (A cura di Davide Zedda) P.S. Prima si ascolta, poi si commenta:	EXCLUSIVE INQUIRER AUDIO | Minister Speranza reveals all the inconvenient truth about Green Pass, vaccines and vaccination campaign: there is very good news! (Edited by Davide Zedda) P.S. First you listen, then you comment:	0.005749375	0.015863389
L'obbiettivo primario nel vaccinare tutti, è per tutelarsi in caso di fattori avversi, più si andrà avanti e più dosi pericolose metteranno in circolo... Si salvi chi può	The primary goal in vaccinating everyone, is to protect themselves in case of adverse factors, the longer this goes on, the more dangerous doses they will put in... Save those who can	0.163519889	0.014265388
Gibilterra completamente vaccinata vede un picco del 2500 per cento nei casi di COVID-19 al giorno, pronti nuovi blocchi	Fully vaccinated Gibraltar sees 2500 percent spike in COVID-19 cases per day, new blocks ready	0.000302255	0.000308275
Insegnante conservatorio: Incollo il messaggio di Noella Alberga: ""Dopo oltre tre quarti d’ora di attesa, sono stata convocata in maniera riservata in presidenza, alla presenza della dirigente, dei due vicepresidi e di un carabiniere. Appena entrata ho chiesto il consenso alla registrazione della conversazione ma mi è stato negato. Il carabiniere si è presentato e mi ha esposto il motivo per il …	Conservatory teacher: I am embedding the message of Noella Alberga: ""After more than three quarters of an hour of waiting, I was summoned confidentially to the presidency, in the presence of the manager, the two vice-principals and a carabiniere. As soon as I entered, I asked for consent to record the conversation but was denied. The carabiniere introduced himself and told me why he had been cal…	0.366556823	0.282150239
?? Brunetta : ""Green Pass strumento di libertà per fare ripartire il paese. Estendere obbligo di vaccinazione a tutte le categorie di lavoratori sia pubblici che privati"" ????????? "	?? Brunetta : ""Green Pass tool of freedom to get the country moving again. Extend mandatory vaccination to all categories of both public and private workers."" ?????????	0.000094423	0.000082728
Autorevole parere legale sull'obbligo di ""vaccinazione"""	Authoritative legal opinion on mandatory ""vaccination""	0.053330719	0.428491861
Sempre se adesso non tirano fuori i trattamenti monoclonali..in tal caso si parla di informazioni mediatiche deviate..fingono di parlare con alcune verità, poi spingono per le nuove cure corrotte..i monoclonali 1200 a dose, il plasma di de Donno 80 euro a trattamento	That is, if they don't bring out monoclonal treatments now..in which case we are talking about deviant media information..they pretend to speak to some truths, then push for the new corrupt treatments..monoclonals 1200 a dose, de Donno's plasma 80 euros a treatment	0.000205278	0.00003767
I monoclonali sono presi da sieri di gente vaccinata mentre de donno prendeva il siero da gente guarita naturalmente con i propri anticorpi	Monoclonals are taken from sera of vaccinated people while de donno took serum from people healed naturally with their own antibodies	0.000442624	0.000229299
Il motivo per cui si continua solo con le vaccinazioni non è scientifico ma politico"" Luc Montagnier"	The reason for continuing only with vaccinations is not scientific but political"" Luc Montagnier	0.000095602	0.000059422
Luc Montagnier ""I vaccini non ci proteggono dalla trasmissione del virus. Il 40% dei vaccinati può infettarsi di nuovo"". Mario Giordano, grazie"	Luc Montagnier ""Vaccines do not protect us from virus transmission. Forty percent of those vaccinated can become infected again."" Mario Giordano, thank you	0.014614224	0.02018851
Ecco alcune delle storie di chi pochi giorni dopo al vaccino ha iniziato a stare male	Here are some of the stories of those who a few days after at the vaccine began to feel ill	0.353734016	0.079945207
Bene sentire almeno sei frammenti di questi argomenti in una trasmissione tv. Però basta con questo gioco. Che cazzo sono i ""no Vax"", dei terroristi talebani!? Perché continua questa ghettizzazione?Non si può nemmeno pensare che non fare questo siero possa essere scelta libera legittima? di che parliamo? In trasmissione temo che l'unico non vaccinato fosse solo Montagnier!"	Good to hear at least six snippets of these topics in a TV broadcast. Enough of this game, though. What the fuck are ""no Vax,"" Taliban terrorists!!!? Why does this ghettoization continue?One cannot even think that not making this serum can be a legitimate free choice? what are we talking about? On the broadcast I'm afraid the only one not vaccinated was only Montagnier!	0.649456739	0.090743393
Sembrava comunque che senza greenpass e vaccino fatto, non avessi comunque il diritto di parlare! ?? e questo mi fa incazzare... Però proviamo a guardare il lato positivo e apprezziamo la briciola di coraggio (finalmente!) dimostrato.	It still seemed that without greenpass and vaccine done, I had no right to speak anyway! ?? and that pisses me off.... But let's try to look on the bright side and appreciate the bit of courage (finally!) shown.	0.466248333	0.7250247
IL GIOCO DELLA TERZA DOSE ??????	IL GIOCO DELLA TERZA DOSE ??????	0.044082403	0.068343878
Questo forse non si rende bene conto della zappa sui piedi che si è dato cercando di dire una cosa che vada nella direzione di abolire i tamponi per far largo ai vaccini: se i tamponi sono accurati solo al 70-80 per cento, quanto sono state accurate, finora, le diagnosi di COVID? Se di tutti i diagnosticati Covid, il Covid lo avessero avuto solo il 70 per cento di essi, chi risarcirebbe, ad esemp…	This perhaps doesn't quite realize the hoe he's given himself by trying to say something in the direction of abolishing swabs to make way for vaccines: if swabs are only 70-80 percent accurate, how accurate, so far, have COVID diagnoses been? If of all those diagnosed with Covid, only 70 percent of them had it, who would compensate, for example, all those who had their jobs suspended for no reaso…	0.003576428	0.000588089
ma secondo me questo è funzionale per svegliare i doppia dose, visto che hanno l'esempio di ""uno di loro"""	But in my opinion this is functional to wake up the double dose, since they have the example of ""one of them""	0.21288985	0.172304392
Il mio vicino è morto con un coagulo di sangue una settimana dopo aver fatto l'iniezione... un amico (39) è morto tre giorni dopo l'iniezione con un'embolia polmonare, il suo amico che ha fatto l'iniezione lo stesso giorno ha subito anche un'embolia polmonare ma per fortuna è sopravvissuto... anche la mamma del mio amico è morta di aneurisma meno di 15 giorni dopo averlo preso… di nuovo, secondo …	My neighbor died with a blood clot a week after he got the shot...a friend (39) died three days after the shot with a pulmonary embolism, his friend who got the shot the same day also suffered a pulmonary embolism but fortunately survived... my friend's mom also died of an aneurysm less than 15 days after getting it ... again, according to the CDC none of these people count as vaccinated, absolut…	0.007089496	0.005201787
Fate sapere a st'emerito testa di cazzo che i vaccini costano 209 mld, e che serviranno 7 generazioni per ripagare i soldi a strozzo! IDIOTA!	Let st emeritus dickhead know that vaccines cost 209 bn, and it will take 7 generations to pay back the money in chokehold! IDIOT!	0.644807577	0.198211044
Travaglio su vaccini: ""Siamo gli unici a parlare di obbligo vaccinale. Avevano detto che avevamo la campagna vaccinale migliore del mondo e ora devono mettere l'obbligo? Un po' contraddittorio""."	Travaglio on vaccines: ""We are the only ones talking about compulsory vaccination. They said we had the best vaccine campaign in the world, and now they have to put mandatory? A bit contradictory.""	0.536551952	0.175797462
Si vede la bontà dei vaccini	You can see the goodness of vaccines	0.021878541	0.534743905
Ricevo ed inoltro questa testimonianza. Buongiorno Leonardo, sono un insegnante di filosofia e scienze umane di Pesaro. Ieri ho ricevuto la nomina annuale presso un istituto della provincia. Ho rinunciato all’incarico con la mail che ti incollo sotto. Potrebbe essere una motivazione per chi vacilla o uno sprone per gli indecisi. Dipende solo da noi! Saluti Valerio ===••••••======= Gen.le Dirigent…	I receive and forward this testimonial. Good morning Leonardo, I am a philosophy and humanities teacher from Pesaro. Yesterday I received my annual appointment at an institution in the province. I gave up the appointment with the email I paste below. It could be a motivation for those who waver or a spur for the undecided. It depends only on us! Greetings Valerio ===------======= Gen.le Dirigente…	0.257933885	0.046631038
Coraggioso ma di cosa??? Ha citato solo eventi avversi!!! E qui c'è gente che dopo il vaccino ha avuto morti in casa!! Ringrazierò Giordano se domani si dimette da chi lo gestisce, e viene a raccontare il tutto in mezzo alla popolazione, senza attuare un copione!!! Svegliaaaaaa non ha citato neanche la miriade di morti che attraverso i giornalisti locali di ogni regione d'Italia vengono pubblicat…	Brave but of what?!!! He cited only adverse events!!! And here are people who after the vaccine had deaths at home!!! I will thank Giordano if tomorrow he resigns from those who run it, and comes to tell the whole story among the population, without implementing a script!!! Sveaaaaa he did not even mention the myriad of deaths that through local journalists in every region of Italy are published …	0.001309633	0.000323355
Anche qui se ne parla...e comunque i morti e i danneggiati da vaccino aumentano, la gente parla,ascolta le testimonianze di amici,parenti e conoscenti e probabilmente ci Sara'un risveglio!!!!!	It's being talked about here too...and still the vaccine deaths and injuries are increasing, people are talking,listening to the testimonies of friends,relatives and acquaintances and there will probably be an awakening!!!!!	0.30037269	0.650451779
Solo oggi nel mio paese si e'venuto a sapere che due famiglie vaccinate con 2 dosi sono positive ,e alcuni componenti a letto capottati con febbre mal di gola vertigini e spossatezza!3 casi di trombosi scusate se e' poco !due clienti di un mio vicino infarto dopo la seconda dose...e potrei citarne ancora	Only today in my country it became known that two families vaccinated with 2 doses are positive ,and some components in bed capotated with fever sore throat dizziness and exhaustion!3 cases of thrombosis excuse me if it is little !two clients of a neighbor of mine heart attack after the second dose ...and I could mention more	0.876442552	0.088078052
sentirai le vere informazioni TV ??? Quando le stesse non saranno più gestite dai privati attuali!!! Io la tengo spenta da circa due Anni!!!vivo bene, e l'indizione che mi serve me la vado a cercare su più canali!!! Uno che ti dice che il green pass e una stupidaggine, ma nello stesso tempo dice che sarà meglio l'obbligo vaccinale piuttosto che prenderci in giro, propaganda la sua idea!!! Una per…	Will you hear the real TV information ??? When the same are no longer run by the current private individuals!!! I've had it off for about two YEARS!!!I live well, and the indication I need I go looking for it on multiple channels!!! Someone who tells you that the green pass is nonsense, but at the same time says it will be better to have mandatory vaccination rather than teasing us, is propagatin…	0.583168924	0.381609529
Questi video non riguardano una protesta per i vaccini... ma un incontro con Bolsonaro... Quando si postano video è meglio informarsi e non fare falsa propaganda... Tutto ciò che è menzogna è solo male che torna indietro come un boomerang....	These videos are not about a vaccine protest... but about a meeting with Bolsonaro.... When posting videos it is better to inform yourself and not to make false propaganda... Everything that is lies is just evil that comes back like a boomerang....	0.2002846	0.027973205
Il CTS, in considerazione della progressiva copertura vaccinale della popolazione italiana, “ritiene assolutamente necessario dare priorità alla didattica in presenza per l’a.s. 2021/2022” raccomandando, laddove possibile, di mantenere il distanziamento fisico e, però, “pagando attenzione a evitare di penalizzare la didattica in presenza. … Laddove non sia possibile mantenere il distanziamento fi…	The CTS, in view of the progressive vaccination coverage of the Italian population, ""considers it absolutely necessary to prioritize in-presence teaching for the 2021/2022 school year,"" recommending, where possible, maintaining physical distancing and, however, ""paying attention to avoid penalizing in-presence teaching. ... Where it is not possible to maintain physical distancing for the reope…	0.000204831	0.000068993
Effettivamente ha raccontato solo la punta dell iceberg dette mezze verità sparse qui e li recitando un copione ben assortito dando un contentino e uno spazio a tutta quella parte di popolazione che ha capito che ci stanno palesemente prendendo per il culo.....il loro problema e che si sn accorti che siamo circa il 50% degli italiani....ooops e cosi sarà troppo netta la differenza tra chi ha fatt…	Effectively he told only the tip of the iceberg said half-truths scattered here and there acting out a well-sorted script giving a content and a space to all that part of the population that has realized that they are blatantly bullshitting us.....their problem is that they have realized that we are about 50% of Italians....ooops and so it will be too clear the difference between those who have d…	0.032818705	0.002114892
Egregio diriigente con fare assolutamente costruttivo e collaborativo in relazione alla sua circolare n..... che si allega mi permetto di portare alla Sua attenzione un dato che potrebbe essere erroneo . In particolare esso riguarda l’uso della mascherina chirurgica durante le lezioni in condizioni statiche: - il CTS con verbale n° 34 del 12/07/2021, (al quale si rimanda) in risposta a specifico …	Dear director with absolutely constructive and collaborative attitude in relation to your circular n..... which is attached I take the liberty to bring to your attention a fact that may be erroneous . Specifically it concerns the use of the surgical mask during classes in static conditions: - the CTS with Minute No. 34 of 12/07/2021, (to which please refer) in response to specific question of the…	0.079027265	0.032006204
Dr. Lee Merritt, Medico militare: Ci sono più soldati morti a causa dei vaccini covid, che per il covid	Dr. Lee Merritt, Military Physician: There are more soldiers who have died from covid vaccines than from covid	0.000144869	0.000134975
L'eurodeputata leghista contro i vaccini: ""I rischi ci sono, 84mila reazioni avverse"". Sileri: ""Non merita risposte"""	Leghist MEP against vaccines: ""The risks are there, 84 thousand adverse reactions."" Sileri: ""He does not deserve answers.""	0.593658745	0.157236904
COMUNICATO STAMPA La sottoscritta Francesca Benevento, candidata al Comune di Roma, in relazione alle illazioni e calunnie perpetrate nei confronti della sottoscritta e volte a criminalizzare la controparte politica, nel rigettare al mittente le indegne accuse di antisemitismo che non appartengono alla mia morale e cultura, specifico quanto segue. Appare nella normalità appellare un Cattolico app…	PRESS RELEASE The undersigned Francesca Benevento, candidate for the Municipality of Rome, in relation to the inferences and calumnies perpetrated against the undersigned and aimed at criminalizing the political counterpart, in rejecting to the sender the unworthy accusations of anti-Semitism that do not belong to my morals and culture, I specify the following. It appears to be in the normalcy to…	0.000016027	0.00001532
Sgarbi contro la Lorenzin: ""Ma se io ho il vaccino, che paura ho di un non vaccinato? Saranno ca@@i suoi? è un problema suo?"""	Sgarbi against Lorenzin: ""But if I have the vaccine, what fear do I have of an unvaccinated person? Is it going to be his ca@@? Is it his problem?""	0.699413657	0.091525555
Il video di 3,30 di Fabio Dragoni , l'ho ascoltato cinque volte , si evidenzia la discussione , che è focalizzata sul fatto che il vaccino protegge la persone che se lo fa'. Ma questo non corrisponde a verità. Perché quelli che si sono fatti il VACCINO sono più portatori del virus di quelli che non si sono vaccinati. Non vedo intervento tanto positivo. A MIO PARERE.	Fabio Dragoni's 3.30 video , I listened to it five times , it highlights the discussion , which is focused on the fact that the vaccine protects the people who get it. But this does not correspond to the truth. Because those who have taken the VACCINE are more carriers of the virus than those who have not been vaccinated. I don't see such a positive intervention. IN MY OPINION.	0.637679935	0.291061044
Sono tutti convinti del contrario, il problema è che non si sa più a chi credere ,troppa confusione in campo la gente me compreso è completamente disorientats, sua dai giornali che dai post su vari siti che continuano a dire che i ricoverati oggi sono tutti NON VACCINATI , ma la cosa è vera o sono cazzate ?	They are all convinced otherwise, the problem is that you don't know who to believe anymore ,too much confusion in the field people including me are completely disorientats, its from newspapers and posts on various sites that keep saying that the hospitalized today are all NON VACCINATED , but is this true or is it bullshit ?	0.541872621	0.035504073
Non so rispondere. Però mi attengo ai fatti. Per me i fatti sono che il vaccino il realtà è un siero sperimentale , non ti dà alcuna sicurezza. Mio nonno mi ha sempre detto che nel dubbio , tieniti prudente. IO NON MI VACCINO , E NON VACCINO NEANCHE I FIGLI. sono prudente Se sei incinta e non sai se tenere il bambino , fino a quando non abortisci , può scegliere. Dal momento che abortisci , non p…	I can't answer that. But I stick to the facts. For me the facts are that the vaccine the reality is an experimental serum , it does not give you any security. My grandfather always told me that when in doubt , keep cautious. I DON'T VACCINE , AND I DON'T VACCINE MY CHILDREN EITHER. i am cautious If you are pregnant and you don't know whether to keep the baby , until you abort , it can choose. Fro…	0.519499183	0.049428284
NOVITA' - Il CDC ha declassato la definizione di ""vaccino"" da prodotto che produce immunità a preparato che stimola una risposta immunitaria di protezione. ..... Stanno correndo ai ripari cambiando le parole "	NEW - The CDC has downgraded the definition of ""vaccine"" from a product that produces immunity to a preparation that stimulates a protective immune response. ..... They are running for cover by changing the words	0.000447959	0.000132501
In Afghanistan nell’ultimo anno si sono contati 234 casi di poliomielite causata dal vaccino e 10 casi di poliomielite causata da virus naturale. In Africa si contano centinaia di bambini paralizzati, sempre per la polio derivata dal vaccino... e si tratta di segnalazioni spontanee... Si potrebbe rimediare sostituendo i vaccini orali con quelli iniettivi, come si è fatto da noi, e soprattutto con…	In Afghanistan in the past year there have been 234 cases of vaccine-derived polio and 10 cases of polio caused by natural virus. In Africa there are hundreds of paralyzed children, again from vaccine-derived polio--and these are spontaneous reports.... This could be remedied by replacing oral vaccines with injection vaccines, as has been done by us, and especially by hygienic measures, but it ta…	0.033507437	0.007505924
E siamo ancora all'8 settembre... Immaginate quando inizieranno ad in(o)culare con la terza dose...	And it's still September 8... Imagine when they start in(o)culating with the third dose...	0.247261047	0.146556944
Lo dedico a tutti quelli che a voce alta hanno detto che con la vaccinazione non hanno avuto effetti collaterali!peccato che poi a lungo termine arrivano i danni!!!!!	I dedicate it to all those who loudly said that with vaccination they had no side effects!Too bad that then in the long run comes the damage!!!!!	0.416354746	0.573087275
Effettivamente, i vaccinati dovrebbero farci un pensiero... Hanno davanti mesi, o anni, di pungente preoccupazione... ??	Indeed, the vaccinated should give it some thought.... They are looking at months, or years, of stinging concern.... ??	0.298329681	0.059814781
15 giorni per appiattire la curva Tutti liberi con il 70% di VACClNATl Intendevamo l'80% Quelli VACClNATl non s'infettano, non si ammalano e non muoiono ... tranne quelli che s'infettano, si ammalano e muoiono Intendevamo il 99,9% con tripla dose"""	15 days to flatten curve All free with 70% VACClNATl We meant 80% Those VACClNATl don't get infected, get sick and die ... except those who get infected, get sick and die We meant 99.9% with triple dose""	0.183621109	0.0154486
??INIZIÒ TUTTO DA QUI??LEGGI DOCUMENTO UFFICIALE. 29 SETTEMBRE 2014, ??ITALIA CAPOFILA PER LE STRATEGIE VACCINALI A LIVELLO MONDIALE. ECCO PERCHÉ NEL 2020 È STATA SCELTA L'ITALIA COME PAESE EUROPEO DA DOVE PARTIRE CON LA ""PANDEMIA"". CAPITE PERCHÉ NOI SIAMO I PRIMI AD ATTUARE POLITICHE DI RESTRIZIONI DELLE LIBERTÀ INDIVIDUALI COME IL GREENPASS A LIVELLO MONDIALE?"	? ""IT ALL STARTED HERE?"" READ OFFICIAL DOCUMENT. SEPTEMBER 29, 2014, ??ITALY LEADS THE WAY FOR GLOBAL VACCINE STRATEGIES. THAT'S WHY IN 2020 ITALY WAS CHOSEN AS THE EUROPEAN COUNTRY FROM WHERE TO START WITH THE ""PANDEMIC."" DO YOU UNDERSTAND WHY WE ARE THE FIRST TO IMPLEMENT POLICIES RESTRICTING INDIVIDUAL FREEDOMS SUCH AS THE GREENPASS WORLDWIDE?	0.000246227	0.00015381
VIDEO | Follia Lorenzin: “Siete contro l’obbligatorietà vaccinale e siete contro il Green Pass che è un metodo di controllo che frena il virus, ma volete le terapie domiciliari: non si possono raccontare queste cose ogni giorno a milioni di person! Se non lo facciamo ora in regime di stato di emergenza quando lo facciamo?”	VIDEO | Lorenzin madness: ""You're against mandatory vaccination and you're against Green Pass which is a control method that curbs the virus, but you want home therapies: you can't tell millions of people these things every day! If we don't do it now under a state of emergency when do we do it?""	0.691383719	0.204749763
Il presidente della mia regione è differente…. Cari concittadini, sono un’insegnante precaria della provincia di Rimini che ha deciso di non rimanere in silenzio di fronte ad un episodio, a dir poco indegno di un paese democratico (che l’Italia non è più), nel quale sono stata coinvolta sabato pomeriggio. Il presidente della regione Emilia-Romagna, Stefano Bonaccini, è stato invitato a presentare…	The president of my region is different.... Dear fellow citizens, I am a precarious teacher from the province of Rimini who has decided not to remain silent in the face of an episode, to say the least unworthy of a democratic country (which Italy is no longer), in which I was involved on Saturday afternoon. The president of the Emilia-Romagna region, Stefano Bonaccini, was invited to present his …	0.026668072	0.00625369
Buongiorno a tutti. 4 giorni dopo 1 dose Pfizer, polso, mano, collo. È capitato a persone che conoscete? Grazie.	Good morning everyone. 4 days after 1 dose Pfizer, wrist, hand, neck. Has this happened to people you know? Thank you.	0.181546122	0.556512594
7 Settembre 2021 - Donato Sileri diMartedì La farmacovigilanza per questi vaccini è soltanto passiva e non funziona!	September 7, 2021 - Donato Sileri onTuesday Pharmacovigilance for these vaccines is only passive and does not work!	0.140101612	0.099821121
RE-POST Auguri a tutti i VACCINATI	RE-POST Best Wishes to all VACCINATES.	0.051677942	0.557579935
L'Organizzazione Mondiale della Sanità ha chiesto ai paesi ricchi di sospendere la somministrazione di richiami di Covid a pazienti sani almeno fino alla fine dell'anno per riservare forniture di vaccini alle nazioni a basso reddito che lottano per inoculare le loro popolazioni. Un modo elegante per fermare vaccinazione di massa tra i Paesi sviluppati….???	The World Health Organization has asked rich countries to suspend administration of Covid booster shots to healthy patients at least until the end of the year to reserve vaccine supplies for low-income nations struggling to inoculate their populations. An elegant way to stop mass vaccination among developed countries....???	0.000436008	0.000284553
V Antinfluenzale ~ 900 milioni di dosi e 1.951 morti. V Covid ~ 200 milioni di dosi e 13.627 morti. V covid ~ 30 volte più letale del V antinfluenzale, IFR comparabili.	V Influenza ~ 900 million doses and 1,951 deaths. V Covid ~ 200 million doses and 13,627 deaths. V covid ~ 30 times more lethal than V flu, comparable IFR.	0.000478238	0.000272661
La Scienza. Quella vera. Balla#1 ""Il covid in Italia non arriverà mai"" Balla#2 ""Le mascherine proteggono il contagio"" Balla #3 ""Quarantena due settimane per appiattire la curva"" Balla #4 ""Chiusi oggi per salvare la Pasqua"" Balla #5 ""Chiusi a Pasqua per salvare l'Estate"" Balla #6 ""I runner infettano"" Balla #7 ""Non è dimostrato che il Sole faccia bene, state chiusi dentro"" Balla #8 ""…	Science. The real one. Balla #1 ""Covid in Italy will never come"" Balla #2 ""Masks protect against contagion"" Balla #3 ""Quarantine two weeks to flatten the curve"" Balla #4 ""Closed today to save Easter"" Balla #5 ""Closed at Easter to save Summer"" Balla #6 ""Runners infect"" Balla #7 ""Sun is not proven to be good for you, stay locked in"" Balla #8 ""At the table Covid doesn't get you, stand…	0.03479442	0.019557774
Vediamo se fanno la terza dose!	Let's see if they do the third dose!	0.06614396	0.780804992
La mattanza dei bambini di più di 12 anni in Francia è finalmente di attualità. Lettera ufficiale della scuola che chiede ai genitori di firmare affinché la scuola accompagni i bambini sopra i 12 anni a vaccinarsi. Senza pass i bambini non potranno frequentare la scuola a meno che non facciano tutti i giorni dei test PCR a pagamento a partire da ottobre 2021. L autunno di fuoco è arrivato. È il m…	The slaughter of children over 12 in France is finally in the news. Official school letter asking parents to sign for the school to accompany children over 12 to vaccinate. Without passes, children will not be able to attend school unless they take daily PCR tests for a fee starting in October 2021. The fall of fire is here. It is time to act and stop whining.	0.00015527	0.000049996
A Firenze proseguono i lavori per i campi di internamento malati Covid. Benvenuti nel nazismo della terzo millennio, anche in Italia.	Work continues in Florence on Covid sick internment camps. Welcome to the Nazism of the third millennium, also in Italy.	0.000019168	0.000021837
Questo in psicologia ha un nome: si chiama PROIEZIONE PARANOICA. Succede, ad esempio, quando una persona va a trovare Obama, dopodichè incomincia a raccontare balle in televisione procurando allarme inventandosi bambini morti di morbillo inesistenti per spingere il business delle vaccinazioni nell'interesse di un' elite pedosatanista e poi, in preda al delirio procurato da un senso di colpa incon…	This has a name in psychology: it is called PARANOID PROJECTION. It happens, for example, when a person goes to see Obama, after which he begins to tell lies on television procuring alarm by inventing nonexistent measles-dead children to push the vaccination business in the interest of a 'pedosatanist elite and then, in the grip of delirium procured by an unconscious guilt that screams from under…	0.233280599	0.004442036
Seconda dose fatta il 2 marzo 2021. 12 ore dopo è iniziata la febbre a 38°, la febbre è durata 24 ore. Passata la febbre è comparsa quest'irritazione sul pettorale sinistro (stesso lato de'iniezione) che è sparita dopo 10 giorni per poi tornare circa ogni due mesi. È successo ad altri di avere eruzioni cutanee ricorrenti?	Second dose given on March 2, 2021. 12 hours later fever started at 38°, fever lasted 24 hours. When the fever passed, this irritation appeared on the left pectoral (same side as the injection) which disappeared after 10 days and then returned about every two months. Has it happened to others to have recurrent rashes?	0.000991911	0.000127435
VACCINATO... Unisciti al canale Telegram Amore Verità Libertà	VACCINATED... Join the Love Truth Freedom Telegram channel	0.029603302	0.430666447
Confermata anche questa previsione da noi pubblicata (e documentata scientificamente) circa il fatto che la natura prionica della proteina spike vaccinale danneggerà il cervello dei vaccinati, fino ad impazzimento e quasi certa morte, è solo questione di tempo.	Confirmed also this prediction we published (and scientifically documented) about the fact that the prion nature of the vaccine spike protein will damage the brains of vaccinees, to the point of insanity and almost certain death, is only a matter of time.	0.000046176	0.000014917
Quale mente perversa può mettere nella stessa pagina il “problema” dei pochi vaccinati tra i minori e la notizia del decesso di una sedicenne dopo il vaccino? Cercando di sottintendere la colpa della ragazza di essere cardiopatica in modo da dare ai Covidioti un appiglio nel dire che magari non sia stato il vaccino. Ma se era cardiopatica, perché vaccinarla con un siero che ha le trombosi e le mi…	What twisted mind can put on the same page the ""problem"" of low vaccination rates among minors and the news of a 16-year-old girl's death after the vaccine? Trying to imply the girl's guilt of being a heart patient so as to give the Covidiots a foothold in saying that maybe it wasn't the vaccine. But if she had heart disease, why vaccinate her with a serum that has thrombosis and myocarditis as…	0.127982199	0.006486416
I vaccinati che hanno paura dei non vaccinati sono i veri no vax.	The vaccinated who are afraid of the unvaccinated are the true no vax people.	0.247437596	0.013179839
La CNN ammette che il 74% dei casi Covid in Massachusetts riguarda individui COMPLETAMENTE VACCINATI.	CNN admits that 74% of Covid cases in Massachusetts involve FULLY VACCINATED individuals.	0.001433313	0.000514954
Il Grande Reset di Davos non prevede una fine non appena si raggiunge una determinata quota di vaccinati. Il Grande Reset di Davos prevede sostanzialmente l'instaurazione di una società totalitaria dove l'esibizione del passaporto vaccinale è la regola, non l'eccezione temporanea. Il fatto che la Danimarca abbia abbandonato completamente l'operazione terroristica del coronavirus non è dovuto all'…	The Great Davos Reset does not envision an end as soon as a certain quota of vaccinees is reached. The Great Davos Reset basically envisions the establishment of a totalitarian society where the display of vaccine passports is the rule, not the temporary exception. The fact that Denmark has completely abandoned the coronavirus terrorist operation is not due to the (alleged) 80% vaccinated populat…	0.000180453	0.000061344
Da un anno e mezzo mi pongo un quesito e non riesco a darmi una risposta: perché decine di migliaia di sanitari starebbero rischiando la carriera, di perdere il posto di lavoro, ecc.. se la narrativa pro-vaccini avesse un minimo fondamento? Cosa ci guadagnerebbero? Potrebbero uniformarsi agli altri, ricevere gli applausi da colleghi e superiori, incentivi e premi dalle farmaceutiche, un pacco di …	For the past year and a half, I've been asking myself a question, and I can't give myself an answer: why would tens of thousands of health care workers be risking their careers, losing their jobs, etc., if the pro-vaccine narrative had any basis? What would they gain? They could conform to others, get applause from colleagues and superiors, incentives and rewards from pharmaceuticals, a bundle of…	0.002002358	0.001685143
COVID: ILLEGALI I MODULI DI CONSENSO AL VACCINO CON ESONERO DI RESPONSABILITÀ ALLO STATO LA CASSAZIONE RITIENE CHE L’INDENNIZZO PER DANNI DA VACCINO VALGA ANCHE PER I VACCINI NON OBBLIGATORI COME QUELLO CONTRO IL COVID VA APPLICATA LEGGE 210 DEL 1992 I moduli di consenso ai vaccini anti-Covid che escludono le responsabilità dello Stato in caso di effetti dannosi per la salute e complicanze legate…	COVID: ILLEGAL VACCINE CONSENT FORMS WITH EXEMPTION OF LIABILITY TO THE STATE THE COURT OF Cassation RETURNS THAT INDEMNITY FOR VACCINE DAMAGES IS ALSO VALID FOR NON-MANDATORY VACCINES LIKE THAT AGAINST COVID LAW 210 OF 1992 LEGISLATION MUST BE APPLIED Consent forms for anti-Covid vaccines that exclude state liability in case of adverse health effects and complications related to vaccination are …	0.000425279	0.000063591
Cruciani: ""Trattare chi non si vuole vaccinare come un pericoloso criminale che mette in pericolo la società è un errore madornale"""	Cruciani: ""Treating those who do not want to vaccinate as dangerous criminals who endanger society is a huge mistake.""	0.045536637	0.002614081
Come sconfiggere i passaporti vaxx senza uscire di casa. Come i cittadini russi Distrutti i passaporti dei vaccini stupidi di Mosca in sole 3 settimane Estratto: Ecco come hanno schiacciato il passaporto del vaccino del sindaco Sobyanin - ed è stato piuttosto semplice. I residenti di Mosca hanno semplicemente smesso di frequentare qualsiasi attività che richiedesse un passaporto per il vaccino. L…	How to defeat vaxx passports without leaving home. How Russian Citizens Destroyed Moscow's Stupid Vaccine Passports in Just 3 Weeks Excerpt: Here's how they crushed Mayor Sobyanin's vaccine passport-and it was pretty simple. Moscow residents simply stopped attending any activity that required a vaccine passport. The really nice thing about this was that the vaccinated people were sympathetic to t…	0.463007778	0.211711466
Attenzione!! Mettono il vaccino covid-19 nel cibo!!! Diffondere!!	Warning!!! They put covid-19 vaccine in food!!! Spread!!!	0.030015141	0.929419637
«Non si invochi la libertà per sottrarsi alla vaccinazione» Presidente Mattarella. Anche Dentro l’Hub Vaccinale Nessuna Correlazione??????? Chiediamo per un Amico.	Don't invoke freedom to evade vaccination"" President Mattarella. Even Inside the Vaccine Hub No Correlation??????? We ask for a Friend.	0.198356956	0.047439694
Le varianti sono reazioni ai vaccini"" Galli: ""cose orecchiate in giro"" Ecco da chi!"	Variants are reactions to vaccines"" Galli: ""things heard around"" That's who!	0.014469743	0.02470547
I quindici giorni di Conte, diventati anni. La chiusura di ottobre per salvare il Natale. La chiusura di Natale per salvare la Pasqua. La serrata di Pasqua per salvare il ferragosto. I vaccini solo per i soggetti a rischio , poi siamo ""apposto"". Gli intrugli per gli over 60 e poi siamo salvi. Il siero sperimentale per tutti e si riparte! Buchiamo i bambini ed i ragazzi per una scuola in sicurez…	Conte's 15 days turned into years. The closing of October to save Christmas. The Christmas shutdown to save Easter. The Easter shutdown to save August. The vaccines only for at-risk individuals , then we're ""set."" The concoctions for the over 60s and then we are saved. The experimental serum for everyone and we're off again! Let's puncture the children and youth for a safe and DAD-free school. …	0.661423624	0.252547711
UOVAX Uriel Crua È nata una nuova, ulteriore categoria antropologica: quella degli UOVAX. Costoro sono pericolosissimi terroristi. Si nascondono tra le fila di impiegati, panettieri, casalinghe. Fanno scorta di uova e ortaggi, per mezzo dei quali intendono rovesciare il Leviatano, sovvertire l'ordine costituito, dare una sonora lezione ai Poteri Forti. Di tanto in tanto pelano carote con affilati…	UOVAX Uriel Crua A new, additional anthropological category has arisen: that of the UOVAX. These are extremely dangerous terrorists. They hide among the ranks of office workers, bakers, housewives. They stock up on eggs and vegetables, by means of which they intend to overthrow the Leviathan, subvert the established order, teach a resounding lesson to the Strong Powers. From time to time they pee…	0.530423701	0.244229198
Il presupposto su cui si fondava l’obbligo vaccinale per i sanitari era la NON CONTAGIOSITÀ dopo il vaccino. ORA che anche le pietre hanno capito che anche dopo il vaccino SI PUÒ CONTAGIARE, come può stare in piedi l’obbligo vaccinale per i sanitari?	The premise on which the vaccine requirement for health care workers was based was NON-CONTAINMENT after the vaccine. NOW that even stones have realized that even after the vaccine YOU CAN COUNT, how can the vaccine obligation for sanitarians stand?	0.711533546	0.170425922
Novak Djokovic: «Il vaccino… da quando sono piccolo non ne ho mai fatto uno. È una decisione personale e spero che rimanga tale nei prossimi mesi. Anche se lo mettono obbligatorio non lo faccio in ogni caso""."	Novak Djokovic: ""The vaccine ... since I was little I have never had one. It's a personal decision and I hope it stays that way in the coming months. Even if they make it mandatory I don't do it anyway.""	0.840466261	0.15243113
APPELLO DI DE LUCA A VACCINARSI:	DE LUCA'S APPEAL TO VACCINATE:	0.004864216	0.013648361
REGNO UNITO: MINISTRO SANITÀ ANNUNCIA RITIRO GREEN PASS PER ACCESSO A LOCALI E GRANDI EVENTI ""Non dobbiamo fare le cose solo per il gusto di farlo o perché gli altri lo stanno facendo, dobbiamo considerare correttamente ogni possibile intervento. Non mi è mai piaciuta l'idea di dire alle persone 'Devi mostrare i tuoi documenti o fare qualcosa per poter svolgere un'attività quotidiana. Abbiamo po…	UNITED KINGDOM: HEALTH MINISTER ANNOUNCES WITHDRAWAL OF GREEN PASS FOR ACCESS TO LOCALS AND LARGE EVENTS ""We should not do things just for the sake of doing them or because others are doing them, we need to properly consider every possible action. I never liked the idea of telling people 'You have to show your papers or do something in order to do a daily activity.' ' We have pondered this issue…	0.04723978	0.04546541
Sta per iniziare la scuola tra lasciapassare, pezze in volto e intrugli. Una scuola sempre più patetica, dannosa e fuori dalla realtà. ""Riapriamo in sicurezza"" è il motto. Chi pronuncia questa frase si qualifica. Togliete i vostri figli da questi ambienti marci. Eppure li avete visti i bambini giocare assieme nelle spiagge, nei cortili, questa estate, la scorsa, da sempre. Così come avete visto…	School is about to start between passes, face patches and concoctions. A school that is increasingly pathetic, harmful and out of touch with reality. ""Let's reopen safely"" is the motto. Whoever utters this phrase qualifies. Get your children out of these rotten environments. Yet you have seen them children playing together on beaches, in backyards, this summer, last summer, forever. Just as you…	only charts and graphs are important. Nor do the data provided that show derisory lethality rates with differences by age groups matter, even the counts (with or for, remember?) are no longer discussed. The important thing is to increase, to inflate. It's no longer worth anything, the message is that if you don't go to school inoculated and harnessed everyone dies, IT fills up, grandparents at ho…	0.280775189	0.029549807
Vaccinatori che si arricchiscono alle spalle dei sanitari disobbedienti a casa senza lo stipendio	Vaccinators enriching themselves on the backs of disobedient health care workers at home without a paycheck	0.765060663	0.106805891
Se il vaccino immunizza, il vaccinato è immune e non ha motivo di preoccuparsi del non vaccinato. Il caso opposto si chiama fallimento vaccinale.	If the vaccine immunizes, the vaccinated is immune and has no reason to worry about the unvaccinated. The opposite case is called vaccine failure.	0.192162007	0.012124062
Il presidente brasiliano Bolsonaro dice a Pfizer che non incoraggerà i VACClNl finché Pfizer non si assumerà la responsabilità per i possibili effetti collaterali... E poi c’è chi fa la terza ad minchiam.	Brazilian President Bolsonaro tells Pfizer he will not encourage VACClNl until Pfizer takes responsibility for possible side effects... And then there are those who make the third ad minchiam.	0.000824153	0.000086903
Speranza, 5 dicembre 2020. La Stampa: ""L'obiettivo è l’immunità di gregge grazie alle vaccinazioni"". A otto mesi di distanza, possiamo dire che non ha raggiunto l'immunizzazione, ma il gregge lo ha comunque trovato. Bene, ma non benissimo."	Hope, Dec. 5, 2020. The Press: ""The goal is herd immunity through vaccination."" Eight months later, we can say that he did not achieve immunization, but the herd still found him. Good, but not great.	0.192892551	0.212283403
LA STORIA SI RIPETE LA STRAGE DI GRUARO NEL 1933, CAUSATA DA UN VACCINO SPERIMENTALE CONTRO LA DIFTERITE BAMBINI TRATTATI COME CAVIE LA STORIA SI RIPETE QUANDO L’UOMO STUPIDO NON IMPARA DALL’ESPERIENZA ARTICOLO DEL GAZZETTINO	HISTORY REPEATS ITSELF THE GRUARO MASSACRE IN 1933, CAUSED BY AN EXPERIMENTAL DIPHTHERIA VACCINE CHILDREN TREATED AS GUINEA PIGS HISTORY REPEATS ITSELF WHEN STUPID MAN DOES NOT LEARN FROM EXPERIENCE GAZETTE ARTICLE	0.00015977	0.000023327
Buon primo giorno di scuola a tutti i nostri bambini e ragazzi! “Nell’ultimo anno e mezzo, da quel 20 febbraio 2020 quando le scuole chiusero per la prima volta, purtroppo non ci sono stati miglioramenti nè si ha oggi un minimo di riguardo per questi bambini e ragazzi che saranno il futuro del paese. Li abbiamo chiusi in casa 4 mesi, non potevano nemmeno andare al parco o al supermercato o a comp…	Happy first day of school to all our children and youth! ""In the last year and a half, since that February 20. 2020 when the schools closed for the first time, unfortunately there has been no improvement nor is there any regard today for these children and youth who will be the future of the country. We locked them in the house 4 months, they could not even go to the park or the supermarket or b…	0.357444882	0.223459244
NESSUN GENOCIDIO INIZIA IMPROVVISAMENTE: I DIECI STADI DEL GENOCIDIO: 1. CLASSIFICAZIONE: la gente viene divisa in ""noi"" e ""loro"" (p.e. vaccinati e non vaccinati). 2. SIMBOLIZZAZIONE: la gente viene costretta a identificarsi in un gruppo o nell'altro (p.e. greenpass). 3. DISCRIMINAZIONE: la gente del gruppo da eliminare comincia ad essere discriminata in modo sistematico (p.e. chi non ha il g…	NO GENOCIDE BEGINS IMPROVISELY: THE TEN STADIUMS OF GENOCIDE: 1. CLASSIFICATION: people are divided into ""us"" and ""them"" (e.g., vaccinated and unvaccinated). 2. SIMBOLIZATION: people are forced to identify with one group or the other (e.g. greenpass). 3. DISCRIMINATION: people in the group to be eliminated begin to be discriminated against in a systematic way (e.g. those without greenpasses c…	0.0509637	0.016843408
PRENDETE NOTA e diramate,Dott. Massimo Coppolino: CHIARIMENTI CIRCA LA DIRETTIVA MINISTERIALE SULLA SOSPENSIONE DAL LAVORO PER I NON VACCINATI: voi non lo sapete, ma oltre che biologo, sono anche RSU ed un ""vecchio sindacalista"", inoltre ho superato, senza prendere posto, due concorsi a dirigente ministeriale e sono un ex funzionario ministeriale. Per questo qui dico, sottoscrivo e confermo, as…	TAKE NOTE and diram,Dr. Massimo Coppolino: CLARIFICATION ABOUT THE MINISTERIAL DIRECTIVE ON SUSPENSION FROM WORK FOR NON-VACCINATED WORKERS: You may not know this, but in addition to being a biologist, I am also a RSU and an ""old unionist,"" plus I have passed, without taking a position, two competitions for ministerial manager and I am a former ministerial official. That is why I say here, subs…	0.103115201	0.024312854
Manifestazione della CUB Sanità: per impedire la sospensione dal lavoro e del reddito dei lavoratori della sanità ed i licenziamenti dopo il 31 ottobre Il 14 settembre scendiamo in piazza in tutta Italia: ???????????????????????? ???????? ????.???? ?????????? ???? ???????? ?????? ???????????????? ??????????????????. L'emergenza covid-19 ci ha mostrato che la salute non può essere una merce, che l…	CUB Sanità demonstration: to prevent the suspension from work and income of health workers and layoffs after October 31 On September 14, we will take to the streets all over Italy: ???????????????????????? ???????? ????.???? ?????????? ???? ???????? ?????? ???????????????? ??????????????????. The covid-19 emergency has shown us that health cannot be a commodity, that care cannot be subjugated to …	0.001573116	0.000266016
Chi ha avuto il covid sarebbe opportuno che valuti il fenomeno ade prima di accettare la vaccinazione	Those who have had covid would be wise to evaluate the ade phenomenon before accepting vaccination	0.028899491	0.006473809
Insisto Tutto va nella direzione del totalitarismo a mezzo propaganda distopica orwelliana. Siam partiti con: Il lockdown rende liberi, poi si è passati a: Le mascherine rendono liberi, Il vaccino rende liberi, Ora siamo all'assurdo: Il lasciapassare rende liberi mentre in Australia sono già a: I campi di resilienza rendono liberi. (Alex Swan)	I insist Everything goes in the direction of totalitarianism by means of dystopian Orwellian propaganda. We started with: Lockdown makes free, then moved on to: Masks make free, The vaccine makes free, Now we are at the absurd: The pass makes free while in Australia they are already at: Resilience camps make free. (Alex Swan)	0.026173502	0.00914064
Bellissima testimonianza...chissà quanti vaccinati silenti nel mondo. Questa è solo la punticella di un immenso iceberg megagalattico.	Beautiful testimony...who knows how many silent vaccinated people in the world. This is just the tip of an immense megagalactic iceberg.	0.07331109	0.852268636
Di noi hanno paura. Ma di quelli che si sono fatti due dosi e non vogliono la terza, di quelli hanno il terrore. Se non si piegano, salta tutto. Il progetto criminale di	Of us they are afraid. But of those who have had two doses and don't want the third, of those they are terrified. If they don't bend, everything blows up. The criminal project of	0.185901642	0.006487459
VACCINATORI Eroi pagati a peso d'oro	VACCINATORS Heroes paid through the nose	0.038165838	0.135654926
??ILARIA BIANCANALI, GIORNALISTA RAI: ABBIAMO L'ORDINE DA MATTARELLA E DRAGHI PER DIRE CHE I MANIFESTANTI ""NOVAX"" SONO TUTTI CRIMINALI. POTREBBE FAR EMERGERE LA VERITÀ ANCHE SUI VACCINI."	?ILARIA BIANCANALI, RAI JOURNALIST: WE HAVE THE ORDER FROM MATTARELLA AND DRAGHI TO SAY THAT THE ""NOVAX"" PROTESTERS ARE ALL CRIMINALS. COULD BRING OUT THE TRUTH ABOUT VACCINES TOO.	0.043953329	0.014133036
Maledetti un'altra 14enne morta dopo la vaccinazione!!!!	Damn another 14-year-old girl dies after vaccination!!!!	0.203400493	0.626450598
Letta ha detto che il Vaccino è Libertà. Libertà di andare a scuola. Libertà di andare ad un concerto. Libertà di abbracciarsi etc... Io vorrei dire a Letta che Libertà è Libertà perchè noi siamo LIBERI per diritto di nascita. Vaccino diventa libertà solo quando un manipolo di criminali, di cui lui parrebbe volersi fare garante, priva i cittadini di diritti fondamentali per poterli ricattare. Car…	Letta said the Vaccine is Freedom. Freedom to go to school. Freedom to go to a concert. Freedom to hug each other etc.... I would like to tell Letta that Freedom is Freedom because we are FREE by birthright. Vaccine becomes freedom only when a handful of criminals, whom he would seem to want to vouch for, deprive citizens of basic rights in order to blackmail them. Dear Letta, if someone were to …	0.710831106	0.188418835
Viola: stiamo rivaccinando due categorie di persone: gli IMMUNODEPRESSI perché le due dosi non hanno funzionato e i SANITARI per essere certi che non siano positivi ???????	Viola: we are revaccinating two categories of people: the IMMUNODEPRESSED because the two doses did not work and the SANITARIANS to make sure they are not positive ???????	0.574084222	0.063551545
Ci risiamo... Quando dicevano:""il vaccino ci riporterà alla normalità"" Quando dicono:""il green pass è la libertà"" Il popolo fa tanti sacrifici,subisce in silenzio,pensando che davvero gli venga restituita la libertà.. e invece niente. Poiché fin quando accetti le loro meschine idee,non si è mai liberi. Perché fin quando accetti di essere ricattato,finisci per entrare in un ricatto permanente.…	Here we go again... When they said, ""the vaccine will bring us back to normalcy"" When they say, ""the green pass is freedom"" The people make so many sacrifices,suffer in silence,thinking that they really will be given back their freedom...and instead nothing. For as long as you accept their petty ideas,you are never free. For as long as you accept being blackmailed,you end up entering into per…	0.556370258	0.043021113
La terza dose esordisce con una storyline avvincente ??	The third dose debuts with a compelling storyline ?	0.000458777	0.000538826
Costretta al vaccino per mantenere il lavoro"": lo scrive nel consenso, e il medico non la vaccina "	Forced to vaccinate to keep job"": she writes it in consent, and doctor won't vaccinate her	0.074258804	0.009508848
Povia Demolisce le Iniziative Promosse dalla Regione Sicilia per la Vaccinazione?????????? Ragazzi chi Puó Vada a Sostenere uno dei pochissimi Artisti che non si è Piegato Al Sistema. Chi è Delle zone vada il 17 a Manerba del Garda (Brescia), una serata di Musica. ??	Povia Demolishes Initiatives Promoted by Sicily Region for Vaccination?????????? Guys who CAN go and support one of the very few Artists who has not bent to the system. Who is Delle zone go on the 17th in Manerba del Garda (Brescia), an evening of Music. ??	0.000049482	0.000060389
Influenza: parte la vaccinazione da ottobre, anche in farmacia ... ma non era sparita l'influenza? ???????????	Influenza: vaccination starts from October, also in pharmacies ... But hadn't the flu disappeared? ???????????	0.000840515	0.000625044
Ho sentito che a ragazzi (12/13 anni) che si son fatti il vaccino son svenuti dopo un ora	I heard that boys (12/13 years old) who got the vaccine passed out after one hour	0.500005424	0.20605424
Ricordo che solo in Italia vaccinano ancora i giovani!!!e ricordo che sono rimaste solo l'Italia e la Francia a fare dittatura,gli altri Stati hanno abolito l'obbligo.	I remember that only in Italy do they still vaccinate young people!!!and I remember that only Italy and France are left with dictatorship,the other states have abolished the obligation.	0.006181449	0.001604676
Londra, UK. 'Mia nipote ha avuto il suo secondo bambino il mese scorso e durante la gravidanza ha resistito alla vaccinazione. Un mese prima del parto, le è stato detto che avrebbe avuto bisogno di un cesareo ma sia i dottori che l'Ospedale hanno insistito nel dire che non avrebbe potuto entrare in Ospedale se prima non avesse fatto il vaccino. Sotto tale pressione, e la preoccupazione per la sal…	London, UK. 'My niece had her second baby last month and during her pregnancy she resisted vaccination. A month before delivery, she was told that she would need a C-section but both doctors and the Hospital insisted that she could not enter the Hospital unless she had the vaccine first. Under such pressure, and concern for her baby's health, she felt compelled to obey and get the Covid vaccine. …	0.002222091	0.000508189
Decessi di agosto in Scozia. 25 NON VAXX 92 FULL VAXX Sempre più chiaro che immunità non dura, 80% dei decessi è vaccinato (su 75% di popolazione e 87% di over 60)	August deaths in Scotland. 25 NON VAXX 92 FULL VAXX Increasingly clear that immunity does not last, 80% of deaths are vaccinated (out of 75% population and 87% over 60)	0.021181703	0.010070175
É ricominciata la scuola. Come abbiamo detto fin da principio, bisognava immediatamente togliere i propri figli dalle scuole, senza indugi, già a marzo 2020. ma ci rendiamo conto che non tutti hanno possibilità o mezzi economici per poter trovare soluzioni differenti. Chi li ha ritirati dalle scuole ha fatto l'unica scelta giusta che si poteva fare a fronte di istituti trasformati in ospedali, co…	School has started again. As we have said from the very beginning, we needed to take their children out of schools immediately, without delay, as early as March 2020. but we realize that not everyone has the ability or financial means to be able to find different solutions. Those who pulled them out of schools made the only right choice that could be made in the face of institutions turned into h…	0.421607435	0.023484051
Ernesto Ramirez Jr. 11-04-21/24-04-21 Lettera Aperta del Padre: Ciao, mi chiamo Ernest Ramirez. Ero un genitore single che ha perso mio figlio pochi giorni dopo aver ricevuto il vaccino Pfizer. Ho raccontato la storia di mio figlio a Houston, McAllen e alla Capitale di Austin. Ho anche rilasciato un paio di interviste e ora sto cercando di raccogliere fondi per raccontare la storia di mio figlio …	Ernesto Ramirez Jr. 11-04-21/24-04-21 Father's Open Letter: Hello, my name is Ernest Ramirez. I was a single parent who lost my son a few days after receiving the Pfizer vaccine. I have told my son's story in Houston, McAllen, and the Capital City of Austin. I have also given a couple of interviews and am now trying to raise money to tell my son's story in Washington, D.C. I need to spread my sto…	0.898803473	0.091545403
TI VACCINI, TI CONTAGI E CONTAGI ?????? In	TI VACCINI, TI CONTAGI E CONTAGI ?????? And	0.222472101	0.239796162
Se aveste ancora dei dubbi sul fatto che il greenpass non ha nulla a che fare con la tutela della nostra salute, e nemmeno il vaccino…	If you still had any doubts that the greenpass has nothing to do with protecting our health, nor does the vaccine...	0.480787694	0.059227705
Cosa abbiamo di diverso dagli spagnoli? In Spagna il green pass è stato disintegrato dai tribunali in meno di una settimana. ""È un provvedimento discriminatorio che non ha alcun fondamento scientifico"" il verdetto dei giudici. Che cosa abbiamo di diverso dai danesi? In Danimarca, raggiunto l'80% di vaccinati, da lunedì scorso sono state cancellate tutte le restrizioni. L'unico provvedimento man…	How are we different from the Spanish? In Spain the green pass was disintegrated by the courts in less than a week. ""It is a discriminatory measure that has no scientific basis,"" the judges' verdict. How are we different from the Danes? In Denmark, having reached 80 percent vaccinated, as of last Monday all restrictions were lifted. The only measure maintained is the offer of free swabs to moni…	0.524226308	0.150306195
7 settembre 2021 COME SFUGGIRE ALL'OBBLIGO VACCINALE? IL METODO HOLZEISEN Per OPERATORI SANITARI e DOCENTI: questo è l'elenco degli avvocati collegati a Avv Renate Holzeisen che adottano il ""metodo Holzeisen"" (recarsi al punto vaccinale con un accompagnatore per registrare/filmare per denunciare). Avv. Maria Paola DEMURU"	September 7, 2021 HOW TO ESCAPE FROM THE VACCINAL OBLIGATION? THE HOLZEISEN METHOD For HEALTH CARE OPERATORS and DOCTORS: this is the list of lawyers connected to Avv Renate Holzeisen who adopt the ""Holzeisen method"" (go to the vaccination point with a companion to record/filming to report). Lawyer Maria Paola DEMURU	0.000018672	0.000009458
???? 30 Luglio: Israele inizia a iniettare la terza dosi di ""rinforzo"", e subito dopo si ""rinforza"" anche il numero di nuovi morti."	???? July 30: Israel begins injecting the third dose of ""reinforcement,"" and soon afterwards also ""reinforces"" the number of new deaths.	0.000091893	0.000084098
Ciao nonno, l'abominio è compiuto Ci hanno messi gli uni contro gli altri e divisi in due razze. Una potrà portare avanti una vita normale, infettando ed infettandosi. L'altra verrà esclusa dalla vita sociale e lavorativa, infettando ed infettandosi. Oggi è morta la Costituzione e lo stato di diritto. Oggi se ne va la libertà, il dono più grande che ci avete fatto attraversando e patendo un vente…	Hello Grandfather, the abomination is accomplished They have set us against each other and divided us into two races. One will be able to carry on a normal life, infecting and infecting itself. The other will be excluded from social and working life, infecting and infecting itself. Today the Constitution and the rule of law are dead. Today freedom is gone, the greatest gift you gave us by going t…	0.070995331	0.290188491
Ormai ve lo dicono in faccia. Il problema non è se i tamponi debbano essere gratuiti o a pagamento. Il problema non è sanitario. No, il problema è puramente economico. Hanno dieci milioni di fiale in frigo e devono smaltirle. A qualsiasi costo. Non importa se il vaccino vi serve veramente, loro lo hanno comprato e voi dovete farvelo perché altrimenti sono costretti a buttarlo. Ci sono domande? ??…	By now it is in your face. The issue is not whether tampons should be free or paid for. The problem is not health. No, the problem is purely economic. They have ten million vials in the fridge and they have to dispose of them. Whatever the cost. It doesn't matter if you really need the vaccine, they bought it and you have to get it because otherwise they are forced to throw it away. Are there any…	0.773233533	0.15158996
Con l'aiuto di un avvocato si può querelare il datore di lavoro per la richiesta del Green Pass Diritto al Lavoro - Condividete CHIARIMENTI CIRCA LA DIRETTIVA MINISTERIALE SULLA SOSPENSIONE DAL LAVORO PER I NON VACCINATI: Dott. Massimo Coppolino: voi non lo sapete, ma oltre che biologo, sono anche RSU ed un ""vecchio sindacalista"", inoltre ho superato, senza prendere posto, due concorsi a dirige…	With the help of a lawyer you can sue your employer for the Green Pass Right to Work claim - Share CLARIFICATION ABOUT THE MINISTERIAL DIRECTIVE ON SUSPENSION FROM WORK FOR NON-VACCINATED WORKERS: Dr. Massimo Coppolino: You don't know this, but in addition to being a biologist, I am also a RSU and an ""old unionist,"" plus I have passed, without taking a position, two competitions for ministerial…	0.037541956	0.00183481
' Non c' e peggior sordo di chi non vuole sentire ' La rivista scientifica più autorevole a livello mondiale, dichiara: FATTO QUOTIDIANO Dir. Resp. Marco Travaglio Tiratura: 73602 - Diffusione: 59268 - Lettori: 367000 Edizione del 15/09/2021 Estratto da pag. 5 Lancet: ""No alla terza dose"" E nessun vaccino ai ragazzi = Israele verso la 4 dose e nuovo record di casi Lancet dice no alla 3 STUDIO 1…	' There is none so deaf as those who will not hear ' The world's most authoritative scientific journal, declares: FATTO QUOTIDIANO Dir. Resp. Marco Travaglio Circulation: 73602 - Circulation: 59268 - Readers: 367000 Edition of 15/09/2021 Excerpt from page. 5 Lancet: ""No to third dose"" And no vaccine to boys = Israel toward 4 dose and new record number of cases Lancet says no to 3 STUDY 11 recal…	0.000078479	0.000043093
IMMENSO GIOVANNI BIRINDELLI: Ha scritto Birindelli: ""Il punto è che i morti non sono tutti uguali. Senza l’obbligo (ma anche senza il divieto) di vaccinarsi (esplicito o vigliacco, cioè tramite “Green Pass”), l’eventuale morte di una persona (vuoi perché ha liberamente scelto di non vaccinarsi, vuoi perché ha liberamente scelto di farlo), per quanto umanamente tragica, non ha implicazioni morali…	IMMENSE JOHN BIRINDELLI: Wrote Birindelli: ""The point is that all deaths are not equal. Without an obligation (but also without a ban) to vaccinate (explicit or cowardly, i.e., via ""Green Pass""), the eventual death of a person (either because he or she freely chose not to vaccinate, or because he or she freely chose to vaccinate), however humanly tragic, has no moral implications. However, the…	0.029839993	0.010632277
Conte sull'obbligo vaccinale: ""dobbiamo spingere per l'obbligatorietà nelle situazioni di assembramento, quindi non sono contrario al green pass"" "	Conte on mandatory vaccination: 'we need to push for mandatory in assembly situations, so I'm not against the green pass'	0.002690345	0.000840276
Ieri sera non riuscivo a dormire sereno e ho scritto queste righe. Ve le giro qui e, se pensate possano essere utili a qualcosa, usatele pure... Teniamo duro. LETTERA APERTA AL GOVERNO ITALIANO Ok, definitivamente sepolti buonsenso e democrazia, avete scelto il “ricatto” vaccinale, anziché l’obbligo. Non avevamo dubbi, visto che non avete ne il coraggio e ne le basi scientifiche e giuridiche per …	Last night I could not sleep peacefully and wrote these lines. I'll turn them over to you here, and if you think they might be useful for something, by all means use them.... Let's hang in there. OPEN LETTER TO THE ITALIAN GOVERNMENT Okay, definitively buried common sense and democracy, you have chosen vaccination ""blackmail"" instead of obligation. We had no doubt, since you have neither the co…	0.062339962	0.007351696
??Sileri Show ""Il vaccino salva la vita ...PUNTO!"" "	??Sileri Show ""Vaccine saves lives ...POINT!""	0.095514446	0.388489604
Ed ancora vaccinati infettati e contaminanti... W IL GREEN PAZZ	And still vaccinated infected and contaminated ... W THE GREEN PAZZ	0.055517256	0.012855172
???? VARIANTE VACCINI – CALABRIA:	???? VARIANTE VACCINI - CALABRIA:	0.001783699	0.00279969
Sappiamo benissimo ormai come stanno le cose,se ci fosse l'ivermectina nelle farmacie si fermerebbe tutta la propaganda vaccinale ,come hanno sempre tenuto nascosto l'efficacia delle terapie domiciliari....sono dei criminali!ricordo che questi delinquenti non hanno nessun obbligo di greenpass in parlamento!!!!la cavia e'il popolo	We know very well by now how things are,if there were ivermectin in the pharmacies all vaccine propaganda would stop,as they have always kept hidden the effectiveness of home therapies....they are criminals!I remember that these crooks have no obligation to greenpass in parliament!!!!the guinea pig is the people	0.010832429	0.000970364
Stefano Feltri chiama i No-Vax EVASORI VACCINALI Cacciari, interpellato, si rifiuta di commentare: ""Ho esaurito le mie capacità"""	Stefano Feltri calls No-Vax VACCINAL EVASERS Cacciari, when asked, refuses to comment: ""I've run out of capacity.""	0.148327589	0.1478104
Silver : Vaccinati e vaccincazzati	Silver : Vaccinated and vaccinated	0.095720023	0.114433557
Declino della effettività di Pfizer In pochi mesi dal trionfale 95% di efficacia sono passati al 39% o addirittura al 16% (“non significativamente diverso da zero”) in quelli che erano stati inoculati in gennaio. Un disastro. Questo sarebbe secondo Pfizer e FDA il motivo della necessità della terza dose. La cui efficacia è totalmente sconosciuta, ma da tutto ciò che si sa finora di vaccinologia, …	Pfizer Effectiveness Decline In just a few months from triumphant 95% effectiveness went to 39% or even 16% (""not significantly different from zero"") in those that were inoculated in January. Disaster. This would be according to Pfizer and FDA the reason for the need for the third dose. The efficacy of which is totally unknown, but from everything known so far about vaccinology, inoculating in …	0.299049795	0.010920882
MIND BLOWING?? 30 min video explains the technology and the purpose of the PCR tests (DNA collection), the masks and the ‘vaccines’. They don’t want us to be humans like God created us, they want us to be cyborgs that they can program and control. It’s not science fiction, it’s science reality. PLEASE SHARE?? Join The Official Telegram Channel of Michael Jackson ????????????????????????????	MIND BLOWING?? 30 min video explains the technology and the purpose of the PCR tests (DNA collection), the masks and the ‘vaccines’. They don’t want us to be humans like God created us, they want us to be cyborgs that they can program and control. It’s not science fiction, it’s science reality. PLEASE SHARE?? Join The Official Telegram Channel of Michael Jackson ????????????????????????????	0.007114112	0.020908803
Dichiarazione di un medico israeliano: ""I non vaccinati hanno una malattia più breve e spesso sono meno gravi, mentre i vaccinati hanno un'infezione più lunga, che va avanti all'infinito ed è più grave""."	Statement from an Israeli doctor: ""The unvaccinated have a shorter illness and are often less severe, while the vaccinated have a longer infection that goes on forever and is more severe.""	0.566642463	0.018793315
Buongiorno cosa ne pensate del green pass obligatorio sul posto di lavoro io non voglio vaccinarmi ho paura de le reazioni adverse e non voglio inecctarmi un veleno	Good morning what do you think about the mandatory green pass in the workplace I don't want to vaccinate I am afraid of adverse reactions and I don't want to inecct me a poison	0.666781843	0.229467392
Grande figura di m***a del potenti, non ce la fanno più a nascondere la verita!!! Operatrice sanitaria (sospesa da ieri pomeriggio) in diretta tv a dritto e rovescio su rete 4 ha dichiarato che in terapia intensiva ci sono solo vaccinati. Ecco la sua dichiarazione ????. DICHIARAZIONE: ""io oggi ero in servizio fino alle ore 16, in terapia intensiva c'erano solo vaccinati"". Seguici su"	Big bleep figure of the powerful, they can't take it anymore to hide the truth!!! Health worker (suspended since yesterday afternoon) on live TV on straight and reverse on network 4 stated that there are only vaccinated people in the ICU. Here is her statement ????. STATEMENT: ""I was on duty today until 4 p.m., there were only vaccinated people in the ICU."" Follow us on	0.40172708	0.14404282
Miocardite dopo il vaccino ???????	Myocarditis after vaccine ???????	0.085320026	0.019693017
CARISSIMI DOMANI ARRIVERÀ A VILLORBA TV IL GENERALE FIGLIUOLO A PARLARE AL POPOLO PREGHIAMO UNITI TUTTI PERCHÉ GESÙ PENETRI NEI CUORI DI CHI CI COMANDA PASSATE PAROLA A TUTTI I GRUPPI DI PREGHIERA CHE CONOSCETE Centro vaccinale ???	DEAR PEOPLE TOMORROW WILL ARRIVE AT VILLORBA TV GENERAL SON TO SPEAK TO THE PEOPLE WE PRAY UNITED ALL SO THAT JESUS PENETRATES IN THE HEARTS OF THOSE WHO COMMAND US PASS THE WORD TO ALL THE PRAYER GROUPS THAT YOU KNOW VILLORBA TV Vaccination Center ???	0.060012698	0.055644184
Soffermatevi sulle parole di Brunetta relativamente all'estensione del certificato razziale vaccinale ai lavoratori pubblici e privati. """	Dwell on Brunetta's words regarding the extension of the racial vaccination certificate to public and private workers. ""	0.000208229	0.000193983
Testimonianza diretta In Francia un bambino spiega di fronte alla telecamera come ha perso la vista in seguito al vaccino C è chi di fronte a questo parla ancora di percentuali...il boomerag arriverà prima o poi	Direct Testimony In France a child explains in front of the camera how he lost his sight as a result of the vaccine There are those who in the face of this still talk about percentages...boomerag will come sooner or later	0.055029809	0.009271711
?????????? Temoignage de Yacine 13 ans et qui est aveugle après avoir reçu sa première dose de vaccin. Il nous raconte comment, du jour au lendemain il a perdu la vue: ""Je dormais, je me suis réveillé, je vois pas, je voyais flou [...] Ma maman m'a demandé d'aller acheter le pain, je suis resté derrière la porte. Ma sœur m'a vu, elle a dit à ma maman que j'étais derrière la porte..."" Sa tante d…	?????????? Testimonial from 13-year-old Yacine, who went blind after receiving his first dose of the vaccine. He tells us how, from one day to the next, he lost his sight: ""I was asleep, I woke up, I couldn't see, my vision was blurry [...] My mom asked me to go and buy the bread, but I stayed behind the door. My sister saw me and told my mom I was behind the door..."" His aunt asks French victi…	0.000009736	0.000017017
???? VARIANTE VACCINI - ORISTANO: IL PENSIONATO 67enne FRANCO ARIU, È DECEDUTO DUE GIORNI DOPO LA	???? VARIANT VACCINES - ORISTANO: 67-year-old PENSIONER FRANCO ARIU, DIED TWO DAYS AFTER THE	0.000446677	0.000742465
Ovviamente!! E più precisamente lo dicevo già più di un anno e mezzo fa, le mie parole erano: stranamente ci sono vulcani che eruttano in tutto il mondo, terremoti ovunque, trombe d'aria e cicloni in aumento, alluvioni, il deserto sott'acqua, e chi più ne ha più ne metta!!!etc etc ... Una domanda ve la siete fatta, io si!!! Con la tecnologia avanzata riescono a fare tutto pur di terrorizzare le p…	Obviously!!! And more precisely I was already saying it more than a year and a half ago, my words were: strangely enough there are volcanoes erupting all over the world, earthquakes everywhere, tornadoes and cyclones on the rise, floods, the desert under water, you name it!!!etc etc ... One question you have asked yourself, I have!!! With advanced technology they can do anything to terrorize popu…	0.316506684	0.624025404
Sto leggendo su twitter una marea di commenti entusiasti sul green pass obbligatorio, e il 99% ha un comune denominatore, il motivo di tanta felicità: finalmente i famigerati no vax avranno ciò che si meritano. E' sconfortante, mi chiedo come sia possibile che esista gente che festeggi altra obbligata a sottoporsi ad un trattamento sanitario (vaccino o tampone che sia) per poter lavorare, per pot…	I am reading on twitter a flood of enthusiastic comments about the mandatory green pass, and 99 percent have one common denominator, the reason for such happiness: finally the infamous no vax people will get what they deserve. It is discouraging, I wonder how it is possible that there are people celebrating other forced to undergo health treatment (vaccine or tampon it may be) in order to be able…	it weighs on you like a boulder. And if those who cheer had been forced NOT to vaccinate, how would they have reacted? But perhaps the reality is different, so much hatred comes because those who vaccinated did not do so out of conviction, but because they succumbed to persuasion, and the conscience does not let up, the ego does not forgive, then it is easier to turn on those who did not bend, be…	0.577084184	0.084910303
Referendum, una mossa disperata e piena di rischi. Immagino che molti di voi siano favorevoli al referendum per abrogare il green pass. Ma riflettiamo un attimo: sfidare una democrazia plebiscitaria proprio sul fattore del numero potrebbe essere un azzardo! Una malaugurata vittoria del no renderebbe il green pass da misura provvisoria a prassi per almeno i prossimi cinque anni. Oltre il 31/12 non…	Referendum, a desperate move full of risks. I imagine that many of you are in favor of a referendum to repeal the green pass. But let's think for a moment: challenging a plebiscitary democracy on the very factor of number could be a gamble! An unfortunate ""no"" vote victory would make the green pass from an interim measure to practice for at least the next five years. Beyond 12/31, the state of …	0.3537727	0.412739456
Bomba in diretta Tv: “Le persone in terapia intensiva per Covid sono tutte vaccinate” DALLA TRASMISSIONE TELEVISIVA ""DRITTO E ROVESCIO"" DI RETE 4. Unisciti al canale Telegram Amore Verità Libertà"	Live TV bombshell: ""People in ICU for Covid are all vaccinated"" FROM NETWORK 4'S ""DRY AND ROVESCIOUS"" TELEVISION TRANSMISSION. join the Love Truth Freedom Telegram channel	0.012782633	0.034045517
Personalmente credo che tutta questa plandemia sia stata creata per un grandissimo esperimento usando gli esseri umani come cavie per la prossima tecnología sanitaria la nanorobotica i vaccinati hanno dei microchip e questi servono a monitorare i parametri vitali e ad avere le informazioni necessarie dei vari soggetti gli sono stati inoculati agenti infettivi degenerativi ecc ecc metalli e neurot…	Personally I believe that this whole plandemic was created for a very big experiment using humans as guinea pigs for the next health technology the nanorobotics the vaccinees have microchips and these are used to monitor the vital parameters and to have the necessary information of the various subjects they have been inoculated infectious degenerative agents etc etc metals and neurotoxins are jus…	0.000271469	0.000102954
Signori tutti. Per quanto riguarda il referendum sul green pass è inutile e soprattutto dannoso. In primis perché si da per scontato che ci sia sempre stato cosa che non e anche perché l'art 13 della Nostra Costituzione è chiarissimo in merito e non lascia via alcuna di interpretazione. Secondo i tempi per l'approvazione sarebbero lunghissimi. Terzo così facendo si farebbe solo il gioco del gover…	Gentlemen all. Regarding the referendum on the green pass, it is unnecessary and above all harmful. First because it is taken for granted that it has always been there which it has not and also because Article 13 of Our Constitution is crystal clear on the matter and leaves no way of interpretation. Second the time for approval would be very long. Thirdly, doing so would only play into the hands …	0.469941527	0.135768056
Bill Gates ha pubblicato un video in cui ha annunciato i suoi piani per le prossime pandemie. Dice: ""Sfortunatamente, la realtà è che il COVID-19 potrebbe non essere l'ultima pandemia. La minaccia della prossima pandemia incombe sempre sulle nostre teste, a meno che il mondo non prenda provvedimenti per prevenirla"". Hanno già l'infrastruttura per un rapido dispiegamento di test di massa e vacci…	Bill Gates released a video in which he announced his plans for upcoming pandemics. He says, ""Unfortunately, the reality is that COVID-19 may not be the last pandemic. The threat of the next pandemic is always hanging over our heads unless the world takes steps to prevent it."" They already have the infrastructure for rapid deployment of mass testing and vaccines, which they have been working on…	0.001040429	0.000313133
Ordine degli eventi: 1) Danneggiamento polmonare con va$$ini anti-influenzali\anti-meningococco, 2) Raccolta DNA con tamponi che rilevano esosomi da danneggiamento polmonare, 3) Dichiarazione epidemia con la sola base scientifica (non reale) dei tamponi del punto 2), nessun isolamento ""gold standard"", 4) Pagamento media locali (50 milioni di euro) per diffusione notizie false su contagi\decessi…	Order of events: 1) Lung damage with anti-influenza/anti-meningococcal va$$ins, 2) DNA collection with swabs detecting exosomes from lung damage, 3) Epidemic declaration with only the scientific basis (not real) of the swabs in point 2), no 'gold standard' isolation, 4) Payment of local media (50 million euros) for spreading fake news about contagiousness\deaths actually caused by so-called 'wron…	0.260307431	0.110477686
E basta con sta favola dei posti letto occupati dai no-vax. E dello sconcissimo pensiero che quel posto ce lo dobbiamo pagare di tasca nostra. Cominciamo a ribaltare l'assioma, i posti letto sono occupati anche dagli inoculati e lo saranno sempre di più, forse gli infartuati a cui fa riferimento quella parodia di giornalista di Scanzi saranno dovuti alle miocarditi post vaccino e nessuno, mi pare…	And enough of this fairy tale of beds being occupied by no-vaxers. And of the baffling thought that we have to pay for that place out of our own pockets. Let us begin to reverse the axiom, the beds are also occupied by the inoculated and will be increasingly so, perhaps the infarcts referred to by that parody of a journalist Scanzi will be due to post-vaccine myocarditis and no one, it seems to m…	0.099087149	0.008092433
La violenza è gentilezza La libertà è schiavitù La guerra è pace Il vaccino è immunità Il greenpass è sicurezza Il politico è onesto L’Italia è una Repubblica Democratica	Violence is kindness Freedom is slavery War is peace Vaccine is immunity Greenpass is security Politician is honest Italy is a Democratic Republic	0.002684921	0.003934205
Questo signore, capo della fondazione Gimbe, dice che i tamponi non vanno più bene perché ci sono 10 milioni di vaccini in frigo che aspettano di essere inoculati. E sappiate che “qualcuno” dei suoi compari nelle alte sfere ha buone orecchie per queste idee aberranti e criminali. Se poi si va a vedere chi finanzia la sua fondazione che esprime quegli “illuminati” pareri, si trovano i produttori d…	This gentleman, head of the Gimbe foundation, says that swabs are no longer good because there are 10 million vaccines in the fridge waiting to be inoculated. And know that ""some"" of his cronies in high places have good ears for these aberrant and criminal ideas. If you then go to see who funds his foundation that expresses those ""enlightened"" opinions, you find the manufacturers of the conco…	0.00061059	0.000357687
Da diffondere! Prof. Perronne, ex vicepresidente OMS Europa, licenziato per aver detto scomode verità sul virus: interrompere subito la campagna vaccinale, numerosi gravi effetti collaterali e morti!! Le persone vaccinate sono a rischio e diffondono le varianti, devono essere messe in quarantena!! Governi criminali stanno riaccendendo l'epidemia con le vaccinazioni di massa! Ristabilire subito tu…	To be spread! Prof. Perronne, former vice president WHO Europe, fired for telling inconvenient truths about the virus: stop vaccination campaign immediately, numerous serious side effects and deaths!!! Vaccinated people are at risk and spreading variants, must be quarantined!!! Criminal governments are reigniting the epidemic with mass vaccinations! Immediately restore all freedoms to citizens!!!	0.314445853	0.660062015
MESSAGGIO IMPORTANTE C'è una sola SOLUZIONE a tutto quello che potrebbe accadere in Italia dal 15 ottobre, col decreto dell'IMPERATORE Draghi che ricatta i lavoratori. Tutti quelli che si sentono MINACCIATI (lavori solo se ti fai la prima, la seconda, la terza o i tamponi) se ne stanno a casa da quella data, si mettono in ferie, malattia e via discorrendo. Siamo DECINE DI MILIONI di persone. Solo…	IMPORTANT MESSAGE There is only one SOLUTION to everything that could happen in Italy from October 15, with the decree of the EMPEROR Draghi blackmailing workers. Everyone who feels THREATENED (work only if you get your first, second, third or tampons) will stay home from that date, go on vacation, sick leave and so on. We are TENS OF MILLIONS of people. Only by paralyzing the country can the emp…	0.08107686	0.912445307
Galli: l'immunità naturalmente prodotta dopo essersi infettati è abbastanza durevole e probabilmente più efficace di quella del vaccino.	Galli: the immunity naturally produced after becoming infected is quite durable and probably more effective than that of the vaccine.	0.001424998	0.002165496
Post trovato in rete, condividiamo questo pensiero e lo riportiamo invitando alla riflessione. ""Referendum, una mossa disperata e piena di rischi"" Immagino che molti di voi siano favorevoli al referendum per abrogare il green pass. Ma riflettiamo un attimo: sfidare una democrazia plebiscitaria proprio sul fattore del numero potrebbe essere un azzardo! Una malaugurata vittoria del no renderebbe …	Post found on the net, we share this thought and report it inviting reflection. ""Referendum, a desperate move fraught with risk"" I imagine many of you are in favor of a referendum to repeal the green pass. But let's reflect for a moment: challenging a plebiscitary democracy on the very factor of number could be a gamble! An unfortunate ""no"" vote victory would make the green pass from an inter…	0.3537727	0.412739456
?? L'UE ELENCA IL DISTURBO NERVOSO RARO COME POSSIBILE EFFETTO COLLATERALE DEI VACCINI COVID ASTRAZENECA E JOHNSON & JOHNSON. 8 settembre 2021 L'autorità di regolamentazione europea dei medicinali ha aggiunto un disturbo estremamente raro che danneggia i nervi, la SINDROME DI GUILLAIN-BARRÉ, come possibile effetto collaterale del vaccino COVID-19 di ASTRAZENECA. L'Agenzia europea per i medicinali…	?? EU LISTS RARE NERVE DISORDER AS POSSIBLE SIDE EFFECT OF ASTRAZENECA AND JOHNSON & JOHNSON COVID VACCINES. Sept. 8, 2021 The European Medicines Regulatory Authority has added an extremely rare nerve-damaging disorder, GUILLAIN-BARRÉ SYNDROME, as a possible side effect of ASTRAZENECA's COVID-19 vaccine. The European Medicines Agency said a causal relationship between GBS and the AstraZeneca vacc…	0.000016484	0.000006015
VICENZA - CUB e Presidente di Confindustria Vicenza hanno capito che il green pass incontrerà la fermezza dei lavoratori che non accettano il ricatto e che dal 15 ottobre si faranno sospendere. La più preoccupata delle due è Confindustria che gia' apre alla possibilità di accordi aziendali per tamponi gratuiti per i dipendenti. La sospensione dei lavoratori pubblici e privati che non vogliono acc…	VICENZA - CUB and President of Confindustria Vicenza have realized that the green pass will meet with the firmness of workers who will not accept blackmail and will have their jobs suspended as of Oct. 15. The more concerned of the two is Confindustria, which is already opening up the possibility of company agreements for free employee buffers. The suspension of public and private workers who do …	0.000062732	0.000046126
I lavoratori edili australiani a Melbourne non possono mangiare in mensa se non sono vaccinati. Così si sono preparati per pranzare fuori...BLOCCANDO LA STRADA?????? Dimostrazioni pacifiche e sit-in sono molto efficaci.	Australian construction workers in Melbourne cannot eat in the canteen unless they are vaccinated. So they prepared to eat lunch outside...BLOCKING THE ROAD?????? Peaceful demonstrations and sit-ins are very effective.	0.542017698	0.703452885
Morto un'ora dopo la dose di Pfizer, l'autopsia: cause naturali. La sorella: ""Nessun dubbio, vaccinarsi è giusto"" "	Died an hour after Pfizer dose, autopsy: natural causes. Sister: ""No doubt, vaccinating is right.""	0.001943737	0.001164138
Mi viene un dubbio: se si ottiene il referendum , si andrà a votare. Ma secondo me le forze di chi vuole abrogare sono nettamente inferiori rispetto alla maggioranza dei cittadini che si sono vaccinati, con il pericolo che questo referendum fallisca, ma la cosa grave è che questo GP diventi per legge inamovibile. Cosa ne pensate?	I have a doubt: if you get the referendum, you will go to the polls. But in my opinion, the forces of those who want to repeal are significantly less than the majority of the people who have been vaccinated, with the danger that this referendum will fail, but the serious thing is that this GOP will become immovable by law. What do you think?	0.187347353	0.021367311
Testimonianza diretta dalla Francia Proma dose di Pfizer a fine luglio. Seconda dose a fine agosto. Il 14 settembre è ricoverata d urgenza per paralisi facciale su un lato del corpo. Dice che era in buona salute e che non era al corrente dei possibili effetti secondari. Meditate...??	Direct testimony from France Proma dose of Pfizer in late July. Second dose in late August. On September 14 she is rushed to hospital for facial paralysis on one side of her body. Says she was in good health and was unaware of possible side effects. Meditate...?	0.54066366	0.080330759
C'è qualcuno qui ke fa parte di quel 20-40% in + di ki ha prenotato la prima dose?	Is there anyone here who is part of that 20-40%+ of those who have booked the first dose?	0.317456722	0.464140356
Nostra figlia, 42 anni, è morta in seguito al siero terepeutico pfizer (prima dose) il 4 giugno 2021.	Our daughter, age 42, died as a result of the pfizer therapeutic serum (first dose) on June 4, 2021.	0.000262141	0.00026527
Io Stato non ti obbligo a vaccinarti, però se non ti vaccini ti tolgo lo stipendio (quindi ti rendo indigente). Non ti sparo perché non ho le palle di farlo, però ti lascio morire di fame così sei tu che sei morto e non io che ti ho ammazzato.	I state I don't force you to vaccinate, however, if you don't vaccinate I take away your salary (so I make you destitute). I don't shoot you because I don't have the balls to do so, however, I let you starve to death so it is you who died and not me who killed you.	0.939358354	0.070950329
Secondo questo cinese (che non conosco) ci sarà una grande catastrofe umana a partire da fine ottobre 2021. Chi ha fatto l seconda dose ha come tempo per reagire tra 60 e 160 giorni... E si limita alla seconda dose...senza parlare della terza. Unica buona notizia : chi riuscirà a rimanere vivo entro il 2025 senza siero in vena sarà il vincitore.	According to this Chinese (whom I do not know) there will be a major human catastrophe starting at the end of October 2021. Those who have done the second dose have as time to react between 60 and 160 days.... And it is limited to the second dose...not to mention the third. Only good news : whoever manages to stay alive by 2025 without serum in the vein will be the winner.	0.343807936	0.103957146
Dimenticavo...il cinese dice anche che ad ogni dose in corpo aumentano esponenzialmente le proteine spike indebolendo irrimediabilmente il corpo fino all handicap o alla morte.	I forgot...the Chinese also say that with each dose in the body exponentially increase the protein spike weakening the body irreparably to the point of disability or death.	0.001313776	0.000349045
Maria Ilva Biolcati “MILVA” 81 Years old, Italy A beloved Italian singer stage, film actress, and television personality known as Milva (and La Rossa -Italian for ""The Redhead"",due to the characteristic colour of her hair) has died. Maria received a Covid-19 injection on March 26, 2021 according to her Instagram page. She then had her second dose on April 21, 2021 and died suddenly at her home …	Maria Ilva Biolcati “MILVA” 81 Years old, Italy A beloved Italian singer stage, film actress, and television personality known as Milva (and La Rossa -Italian for ""The Redhead"",due to the characteristic colour of her hair) has died. Maria received a Covid-19 injection on March 26, 2021 according to her Instagram page. She then had her second dose on April 21, 2021 and died suddenly at her home …	0.003109455	0.008509696
?? I pazienti in terapia intensiva erano tutti vaccinati. Operatice sanitaria dice la verità.	?? ICU patients were all vaccinated. Health care worker tells the truth.	0.451200902	0.129343897
Ho condiviso l'articolo di Margherita Menzo perche'purtroppo stanno salendo i casi di sclerosi multipla dopo il vaccino...2 gia'in una citta' vicino al mio...l'infiammazione dei nervi e'stata correlata all'inoculazione!dobbiamo resistere....siamo in tanti!!!le cause dell'avvocato Sandri stanno prendendo un risvolto a nostro favore!	I shared Margherita Menzo's article because unfortunately the cases of multiple sclerosis after the vaccine are going up...2 already in a town near mine...nerve inflammation has been correlated with the inoculation!we must resist....so many of us!!!lawyer Sandri's lawsuits are taking a turn in our favor!	0.262553811	0.442325234
E già, può succedere di tutto...invece in mesi e mesi dalla dose del beato siero non succede nulla, no?	And yeah, anything can happen...instead in months and months from the dose of the blessed serum nothing happens, right?	0.60437274	0.088272721
EFFETTO SUPER GREEN PASS... IN 5 GIORNI PRIME DOSI -20% Non solo non c’è la rincorsa alla prenotazione della prima dose (o della dose unica di Johnson&Johnson). Negli ultimi giorni c’è stata una progressiva diminuzione delle inoculazioni. La campagna vaccinale procede al rallentatore, con una media di poco più di 208 mila somministrazioni al giorno, da sabato 11 settembre a mercoledì 16. Calano a…	SUPER GREEN PASS EFFECT... IN 5 DAYS FIRST DOSES -20% Not only is there no chase to book the first dose (or Johnson&Johnson's single dose). There has been a gradual decrease in inoculations in recent days. The vaccination campaign is proceeding in slow motion, averaging just over 208,000 administrations per day from Saturday, Sept. 11 to Wednesday, Sept. 16. Also dropping, and drastically, are th…	0.000128865	0.00020659
Giunto ora ora """"Giusto per ..... !!! GREEN PASS & ILLEGITTIMITÀ COSTITUZIONALE E PROCEDURALE Il prof. Beniamino Deidda direttore della Scuola Superiore di Magistratura: <<In questo Paese tutti ignorano la legge. ""O ti vaccinano o ti licenziano"" è un reato di estorsione ai sensi dell'articolo 629 CODICE PENALE. Il corpo umano e la Salute Personale NON SONO SACRIFICABILI per la Tutela della Sa…	Arrived now """"Just for ..... !!! GREEN PASS & CONSTITUTIONAL AND PROCEDURAL ILLEGALITY Prof. Beniamino Deidda director of the Superior School of Magistracy: <<In this country everyone ignores the law. ""Either you get vaccinated or you get fired"" is a crime of extortion under Article 629 CRIMINAL CODE. The human body and Personal Health ARE NOT SACRIFICE for the Protection of PUBLIC Health. Th…	0.000450283	0.000189364
CONTROMOSSA: Avv.Fusillo ""Tutti i lavoratori con Greenpass da Tampone devono pretendere che il datore di lavoro richieda tampone anche a vaccinati per garantire pari sicurezza sul lavoro. Diversamente il datore è sanzionabile ai sensi del DL 81/2008 e smi. Il Sarscov2 è stato inserito come agente biologico dall'Inail. Occhio che questa cosa potrebbe far scatenare la bomba atomica!! Ditelo ai dat…	CONTROMOSSA: Avv.Fusillo ""All workers with Greenpass from Tampon must demand that the employer require tampon even vaccinated workers to ensure equal safety at work. Otherwise, the employer is sanctionable under LD 81/2008 et seq. Sarscov2 has been listed as a biological agent by Inail. Watch out that this could set off the atomic bomb!!! Tell that to employers who have an obligation to ensure e…	0.80534184	0.245991558
??DAL 1/10/'21 SARANNO INTRODOTTE LE 4 MEDICINE PRIMA VIETATE, NEGLI OSPEDALI. ??IL VACCINO SARÀ FACOLTATIVO. ??NON FATE IL GRENPASS	??FROM 1/10/'21 THE 4 PREVIOUSLY BANNED MEDICINES WILL BE INTRODUCED, IN HOSPITALS. ??THE VACCINE WILL BE OPTIONAL. ??DO NOT TAKE THE GRENPASS	0.134043336	0.126427948
Pfizer 2nd dose ??	Pfizer 2nd dose ??	0.010599434	0.010961056
15 cardinali col Covid vaccinati doppia dose. E ora chi glielo dice a Bergoglio? Nessuna ""immunità di gregge"" in Vaticano. I focolai, quelli belli. La Verità 20 settembre"	15 cardinals with Covid vaccinated double dose. Now who's going to tell Bergoglio? No ""herd immunity"" in the Vatican. Outbreaks, the good ones. The Truth Sept. 20	0.072878867	0.07548219
Secondo l OMS la presenza fisica degli alunni a scuola implica un consenso al vaccino.	According to WHO, the physical presence of pupils at school implies consent to the vaccine.	0.000286728	0.000244141
L'azienda NaturaSì pagherà il tampone ai propri dipendenti che sceglieranno di non vaccinarsi. In una lettera, NaturaSì si dichiara pronta a difendere ??? la libertà individuale e contrastare ""il meccanismo di lotta e di divisione tra le persone che questa situazione sta innescando"". Un applauso ???? a questa azienda coraggiosa, giusta e, semplicemente, umana. Questa è la strada, e va premiata.…	The NaturaSì company will pay the buffer to its employees who choose not to vaccinate. In a letter, NaturaSì says it is ready to defend ??? individual freedom and counter ""the mechanism of struggle and division among people that this situation is triggering."" Let's applaud ???? this brave, fair and, quite simply, humane company. This is the way, and it should be rewarded. Personally, I will sta…	0.072568625	0.216471165
CIAO GIORGIO, TI MANDO LETTERA DI DIMISSIONI DAL SINDACATO CGIL CHE LIA MIA COLLEGA E AMICA HA INVIATO AL SINDACATO. GRANDE DONNA. LETTERA CARICA DI EMOZIONE. Al dott. Federico Bevini Caro Federico, con la presente mi dimetto con effetto immediato dal mio ruolo di RSA e resto in attesa che tu mi invii cortesemente i moduli per dare le dimissioni dal sindacato. Non posso più restare in un sindacat…	HI GIORGIO, I AM SENDING YOU LETTER OF RESIGNATION FROM THE CGIL UNION THAT LIA MY COLLEAGUE AND FRIEND SENT TO THE UNION. GREAT WOMAN. LETTER FULL OF EMOTION. To Dr. Federico Bevini Dear Federico, I hereby resign with immediate effect from my role as RSA and I am waiting for you to kindly send me the forms to resign from the union. I can no longer remain in a union that is endorsing, moreover am…	0.074074447	0.396839529
Una buona notizia dal Brasile: sospensione della vaccinazione a causa dei decessi e degli effetti collaterali gravi.	Good news from Brazil: suspension of vaccination due to deaths and serious side effects.	0.022553742	0.010974497
??????ATTENZIONE! FAR CIRCOLARE IL MESSAGGIO DELL'AVVOCATO MASTALIA PRESIDENTE DI AURET?????? *ALTRO CHE REFERENDUM: 15.10.2021, ASTENSIONE GENERALE DAL LAVORO* *** Abbiamo già avuto modo nei giorni scorsi di spiegare perché il referendum abrogativo contro il green pass rappresenta una grandissima ca...stroneria! Senza prestare fede al fatto che sia stato orchestrato da fantomatici ""servizi"", p…	??????ATTENTION! CIRCULATE THE MESSAGE OF LAWYER MASTALIA PRESIDENT OF AURET?????? *NOT THAT REFERENDUM: 10/15/2021, GENERAL ABSTAINMENT FROM WORK* ***We have already had the opportunity in recent days to explain why the repeal referendum against the green pass represents a huge ca...stroneria! Without lending credence to the fact that it was orchestrated by phantom ""services,"" more simply, it …	0.065158725	0.649963796
L'azienda NaturaSì pagherà il tampone ai propri dipendenti che sceglieranno di non vaccinarsi. In una lettera, NaturaSì si dichiara pronta a difendere la libertà individuale e contrastare ""il meccanismo di lotta e di divisione tra le persone che questa situazione sta innescando"". Un applauso a questa azienda coraggiosa, giusta e, semplicemente, umana. Questa è la strada, e va premiata. Personal…	The NaturaSì company will pay the buffer to its employees who choose not to vaccinate. In a letter, NaturaSì says it is ready to defend individual freedom and counter ""the mechanism of struggle and division among people that this situation is triggering."" Let's applaud this brave, fair and, quite simply, humane company. This is the way, and it should be rewarded. Personally, I will start shoppi…	0.167796165	0.698351741
Se non sei obbligata evita, non lasciarti convincere non sono ancora certi i danni collaterali a lungo termine è opportuno aspettare la fine della pandemia per vaccinarsi	If you don't have to avoid, don't let yourself be persuaded long term collateral damage is not yet certain you should wait until the end of the pandemic to get vaccinated	0.463494092	0.021154761
Buongiorno io vivo in Francia e lavoro in ristorazione avete notizie certe per quanto riguarda il vaccino novità sull'obligatorieta' etc? Grazie a chi vorrà rispondermi	Good morning I live in France and work in catering do you have certain news regarding vaccine news about obligatory etc? Thank you to those who would like to answer me	0.270282954	0.49398759
L'Assemblea Generale delle Nazioni Unite ignorerà i requisiti dei vaccini per i partecipanti al grande incontro della prossima settimana a New York, snobbando le regole di New York per i centri congressi e le riunioni pubbliche. La decisione di ignorare le regole applicate al pubblico in generale a New York è arrivata dopo che la Russia ha contestato una precedente prova dell'obbligo di vaccinazi…	The U.N. General Assembly will ignore vaccine requirements for attendees at next week's big meeting in New York, snubbing New York rules for convention centers and public meetings. The decision to ignore the rules applied to the general public in New York came after Russia challenged an earlier test of the vaccination requirement on the grounds that it was a violation of personal freedoms. It des…	0.000303417	0.000147462
Dati della Fondazione Gimbe, quindi di Nino Cartabellotta, il medico più vaccinista che ci sia. E pubblicati da Rai1. SERVE altro per capire la reale efficacia di questi vaccini?	Data from the Gimbe Foundation, then from Nino Cartabellotta, the most vaccinist doctor there is. And published by Rai1. Is anything else needed to understand the real efficacy of these vaccines?	0.001403451	0.001180857
La stampa è sensazionalista e sta approfittando della paura in anticipo anche se le misure non sono legali al momento. Quindi, indirettamente, costringono a loro che esitano a vaccinarsi. Perché, secondo voi, hanno reso ""obbligatorio"" il Green Pass dal 15 ottobre e non da ora? È perché non è sostenuto ed è illegale, e vogliono prendersi del tempo per vedere come reagisce la nazione. Almeno qui …	The press is sensationalist and is taking advantage of the fear in advance even though the measures are not legal at the moment. So, indirectly, they are forcing them who are hesitant to vaccinate. Why do you think they made the Green Pass ""mandatory"" from October 15 and not from now? It is because it is unsupported and illegal, and they want to take time to see how the nation reacts. At least …	0.024478227	0.003757328
??SEGNALAZIONE IMPORTANTE! ??CAMPAGNA VACCINALE NELLE SCUOLE. ??GENITORI NON AVVISATI	IMPORTANT REPORTING! ?VACCINATION CAMPAIGN IN SCHOOLS. ??PARENTS NOT NOTIFIED.	0.161793143	0.597271383
Covid, Garavelli: studi dimostrano che i guariti sono immuni per sempre (se li ""vaccinano"", il motivo è un altro)"	Covid, Garavelli: studies show healed are immune forever (if they ""vaccinate"" them, the reason is another)	0.017571002	0.005825132
In molti lo stavate aspettando... il servizio eccezionale di Project Veritas che smaschera completamente grazie ad un informatore lo schifo del vaccino... la versione sottotitolata fatta dall'Amico	Many of you have been waiting for it... the outstanding Project Veritas report that completely unmasks thanks to a whistleblower the vaccine crap... the subtitled version done by Friend	0.133471221	0.324926764
Altro arresto in Polinesia. Dottore che curava senza utilizzare il vaccino come soluzione.	Another arrest in Polynesia. Doctor treating without using vaccine as a solution.	0.001416028	0.000399649
...Ricapitolando se sei vaccinato e hai senso civico ti viene la polmonite... Se non sei vaccinato non hai senso civico quindi sei complottista e la polmonite si chiama Covid	...To recap if you are vaccinated and have civic sense you get pneumonia.... If you're not vaccinated you don't have civic sense so you're scheming and pneumonia is called Covid	0.611511767	0.158583105
Neanche l'obbligo di Green Pass riesce a spingere alla vaccinazione il milione di siciliani attendisti e No Vax che ancora non hanno fatto neanche la prima dose. Anzi nell'ultima settimana nei dati complessivi della Sicilia da 24mila dosi giornaliere si è scesi a 20-18mila. R E S I S T E N Z A ??????	Not even the Green Pass obligation succeeds in pushing to vaccination the one million wait-and-see and No Vax Sicilians who still have not even had their first dose. On the contrary, in the last week in the overall data for Sicily from 24 thousand daily doses has dropped to 20-18 thousand. R E S I S T E N C E ??????	0.00026989	0.000618219
LETTA: Il vaccino è libertà	LETTA: Vaccine is freedom	0.276184887	0.261836469
OGGI Hub vaccinale Catania. Mamma muore dopo vaccino. Spero che queste lacrime non vi facciano più dormire, neanche col valium. CRIMINALI.	Catania vaccine hub TODAY. Mom dies after vaccine. I hope these tears don't make you sleep anymore, even with valium. CRIMINALS.	0.294931412	0.107444227
MILANOVIC, PRESIDENTE CROAZIA: ""ABBIAMO GIÀ VACCINATO IL 50%, BASTA VACCINI"" Il presidente della Croazia Zoran Milanovic si rifiuta di andare oltre con le vaccinazioni Covid. È stato già raggiunto il 50% di popolazione vaccinata e Milanovic lo considera un punto d' arrivo: ""Non mi interessa, abbiamo vaccinato abbastanza e non andremo oltre il 50%. Abbiamo vaccinato abbastanza e non c'è possibi…	MILANOVIC, CROATIA PRESIDENT: ""WE HAVE ALREADY VACCINATED 50%, NO MORE VACCINES"" Croatia's President Zoran Milanovic refuses to go any further with Covid vaccinations. Already 50 percent of the vaccinated population has been reached, and Milanovic considers this an 'end point: ""I don't care, we have vaccinated enough and we will not go beyond 50 percent. We have vaccinated enough and there is …	0.403450012	0.023817539
CONTINUIAMO A FAR MATURARE LE COSCIENZE. IL 15 OTTOBRE gli “AMICI PER L’ITALIA” debbono unirsi contro il GREEN PASS. Nella Storia della Repubblica Italiana, finali dei Mondiali ed Europei di calcio a parte, non abbiamo mai avuto una data precisa, un singolo giorno esatto in cui siamo stati veramente uniti come Popolo, come Nazione, come gruppo di esseri umani che si riconosce in un’unica lingua e…	LET'S CONTINUE TO MAKE CONSCIOUSNESS MATURE. ON OCTOBER 15, the ""FRIENDS FOR ITALY"" must unite against the GREEN PASS. In the History of the Italian Republic, World Cup finals and European soccer championships aside, we have never had a precise date, a single exact day on which we were truly united as a People, as a Nation, as a group of human beings who recognize themselves in a single languag…	sovereignty belongs to the people, who exercise it in the forms and within the limits of the Constitution. ""It does not say, ""Italy is a republic founded on the demonstration of having taken a tampon or drug therapy in order to work."" I understand that, almost certainly, this initiative may not appeal to everyone	there are many who are convinced of the goodness of this, as of so many other measures taken by this government, in which any of us, not suffering from goldfish syndrome, would have a hard time recognizing ourselves, going by the outcome of the 2018 ballot box, not 30 years ago, just 3 years ago! Going to the streets to demonstrate is nice, great, wonderful, but it serves no purpose, they give us…	0.290063262	0.021238595
ATTENZIONE!!!! QUESTO NON E' UN POST QUALUNQUE.. Non abbiamo mai chiesto di condividere un solo nostro post, ma questa volta ve lo devo chiedere,perché la nostra diffusione e' stata limitata, e i nostri post riescono a leggerli in pochissimi .. se uno solo legge questo post,per favore copi e incolli.. E' STATA APPENA DETTA TUTTA LA VERITÀ!!!! Rete 4 stasera italia di Palombelli ( stasera uso la m…	WARNING!!!! THIS IS NOT JUST ANY POST.. We have never asked you to share a single post of ours,but this time I have to ask you,because our outreach has been limited,and very few people get to read our posts .. if just one person reads this post,please copy and paste... HAS JUST BEEN TOLD THE WHOLE TRUTH!!!! Rete 4 tonight Palombelli's italia ( tonight I use the capital letter and it's no accident…	0.384131849	0.038957328
?? 22 DE AGOSTO EN ITALIA ?? Y en TV los políticos de todos los partidos y todos los periodistas están presionando para que los padres lleven forzosamente a sus hijos a que les inyecten este veneno que, para engañarlos, denominan vacuna, porque si lo llamaran veneno no iría nadie.	?? AUGUST 22ND IN ITALY ? And on TV the politicians of all parties and all journalists are pushing for parents to force their children to be injected with this poison which, to deceive them, they call vaccine, because if they called it poison nobody would go.	0.003439128	0.003446519
ATTENZIONE! E' STATA APPENA DETTA TUTTA LA VERITÀ!!!! Rete 4 ""Stasera Italia"" di Palombelli ospite Carlo Frecciero. Palombelli ha offerto uno spazio in solitaria a Frecciero di circa15 minuti. Alla domanda perché esistono i no vax, e se sono pazzi Frecciero, molto abilmente, è partito subito dal contesto internazionale geo politico, arrivando subito a Karl Swhab ed esponendo il grande reset. Co…	WARNING. HAS JUST BEEN TOLD THE WHOLE TRUTH!!!! Rete 4 Palombelli's ""Stasera Italia"" hosted Carlo Frecciero. Palombelli offered a solo slot to Frecciero of about 15 minutes. When asked why the no vax people exist, and if they are crazy Frecciero, very cleverly, started immediately from the international geo political context, coming straight to Karl Swhab and exposing the big reset. Twist!!!!!!…	0.499010295	0.563631773
Questo è un messaggio a doppio taglio..i monoclonali sono quelli che vuole burioni. 1200 euro a dose. Non vanifica la vaccinazione	This is a double-edged message..monoclonals are what Burioni wants. 1200 euros per dose. It doesn't nullify the vaccination	0.01938498	0.003634214
?? MUORE A 53 ANNI DOPO VACCINO MODERNA ?? CLAUDIA PRENDEVA IN GIRO I NO VAX CON LE SOLITE STORIE DEL 5G E DELLA CALAMITA CHE NON SI ATTACCA AL BRACCIO. ????? LE CERTEZZE GRANITICHE SONO UN PERICOLO ENORME	?? DIES AT 53 AFTER MODERN VACCINE ?? CLAUDIA TEASED THE NO VAX PEOPLE WITH THE USUAL STORIES OF 5G AND THE MAGNET NOT STICKING TO THE ARM. ????? GRANITIC CERTAINTIES ARE A HUGE DANGER	0.000348657	0.000047661
??????In questo Video (versione breve) si può verificare che i vari politici italiani (PDCM Conte, PdR Mattarella, MdS Speranza & co...) per terrorizzare i cittadini e spingerli a fare da cavie per vaccini sperimentali, hanno dolosamente e bugiardamente rappresentato il Coronavirus come un ""terribile nemico invisibile"" difficilmente curabile, anziché come uno dei tanti vari virus della polmonit…	??????In this Video (short version) you can verify that the various Italian politicians (PDCM Conte, PdR Mattarella, MdS Speranza & co...) in order to terrorize citizens and push them to be guinea pigs for experimental vaccines, have maliciously and liarily portrayed Coronavirus as a ""terrible invisible enemy"" that is difficult to treat, instead of as one of the many various pneumonia viruses..…	0.040285319	0.053414643
Un commento su fb, non ricordo in che post, affermava che a Catania è morta una signora appena finito il vaccino. Dicono che ci sia in video... Non voglio vedere il video per rispetto al dolore dei famigliari ma chiedo se qualcuno può confermare questo fatto	A comment on fb, I don't remember what post, stated that in Catania a lady died as soon as she finished the vaccine. They say there is on video.... I don't want to see the video out of respect for the grief of the family members but I ask if anyone can confirm this fact	0.748410225	0.130117834
La mia vicina mi ha confermato che quest'estate in Sicilia una ragazza del suo paese ha perso completamente la vista dopo la seconda dose,e comunque e'un effetto collaterale scritto nel bugiardino .Nel mio paese una signora ha avuto problemi anche lei con la vista....perdendo parecchie diottrie...	My neighbor confirmed to me that this summer in Sicily a girl from her village lost her sight completely after the second dose,and anyway it is a side effect written in the bugiardino .In my village a lady also had problems with her sight....losing several diopters...	0.480759501	0.104922771
??????In questo Video (versione lunga e completa), si può verificare che i vari politici italiani (PDCM Conte, PdR Mattarella, MdS Speranza & co...) per terrorizzare i cittadini e spingerli a fare da cavie per vaccini sperimentali, hanno dolosamente e bugiardamente rappresentato il Coronavirus come un ""terribile nemico invisibile"" difficilmente curabile, anziché come uno dei tanti vari virus de…	??????In this Video (long and full version), it can be verified that the various Italian politicians (PDCM Conte, PdR Mattarella, MdS Speranza & co...) in order to terrorize citizens and push them to be guinea pigs for experimental vaccines, have maliciously and liarily portrayed Coronavirus as a ""terrible invisible enemy"" that is difficult to treat, rather than as one of the many various pneum…	0.040285319	0.053414643
MUORE DI COVID A 36 ANNI. VACCINATO? SI. ERA UN MEDICO. I telegiornali stanno occultando la notizia. Noi abbiamo il dovere di darla, anche se spiacevole. La cronaca è questa: è morto oggi, per Covid un medico di 36 anni nel Lazio, vaccinato con doppia dose. Sarebbe diventato padre fra 4 mesi. Meno male che le terapie intensive erano piene di non vaccinati... epidemia di non vaccinati... Un grosso…	DIES OF COVID AT 36. VACCINATED? YES. HE WAS A DOCTOR. News outlets are covering up the news. We have a duty to give it, even if it is unpleasant. The news is this: a 36-year-old doctor in Lazio who was double vaccinated died today from Covid. He would have become a father in four months. Good thing the intensive care units were full of unvaccinated -- epidemic of unvaccinated.... Big hug to the …	0.720853984	0.068530083
Terza dose e somministrazione periodica???	Third dose and periodic administration???	0.160262048	0.215448827
I muri in faccia agli italiani che dormono alla guida. (Ottobre sta arrivando) La situazione dei 'contagi' in Israele è talmente grave che il Mainstream è chiamato a fare damage control. La percentuale dei 'vaccinati' ricoverati a causa del 'virus' è imbarazzante, tuttavia, non c'è motivo di allarmarsi, anzi è importante tenere alta la motivazione a 'vaccinarsi'... Siamo sconvolti. ????	Walls in the faces of Italians sleeping at the wheel. (October is coming) The 'contagion' situation in Israel is so serious that Mainstream is being called upon to do damage control. The percentage of the 'vaccinated' hospitalized because of the 'virus' is embarrassing, however, there is no cause for alarm, rather it is important to keep up the motivation to 'vaccinate'... We are shocked. ????	0.038479716	0.004935861
Sergio Bernasconi, medico e direttore di pediatria a Modena e Parma, sostiene che vaccinare i bambini sia sbagliato. ""L'immunità dei bambini è più potente e duratura, lasciare che vengano a contatto col virus e che si facciano gli anticorpi. Gli asintomatici devono rimanere in classe a scuola. Si contribuisce a rafforzare una immunità collettiva"""	Sergio Bernasconi, a physician and director of pediatrics in Modena and Parma, argues that vaccinating children is wrong. ""Children's immunity is more powerful and lasting, let them come in contact with the virus and make antibodies. Asymptomatic people should stay in the classroom at school. You help strengthen a collective immunity.""	0.000644296	0.000240833
??????In questo Video (versione breve) si può verificare che i vari politici italiani (PDCM Conte, PdR Mattarella, MdS Speranza & co...) per terrorizzare i cittadini e spingerli a fare da cavie per vaccini sperimentali, hanno dolosamente e bugiardamente rappresentato il Coronavirus come un ""terribile nemico invisibile"" difficilmente curabile, anziché come uno dei tanti vari virus della polmonit…	??????In this Video (short version) you can verify that the various Italian politicians (PDCM Conte, PdR Mattarella, MdS Speranza & co...) in order to terrorize citizens and push them to be guinea pigs for experimental vaccines, have maliciously and liarily portrayed Coronavirus as a ""terrible invisible enemy"" that is difficult to treat, instead of as one of the many various pneumonia viruses..…	0.042596936	0.052588284
Impresario pompe funebri inglese: durante la pandemia sono stati eutanizzati migliaia di anziani nelle case di cura con un sedativo, il Midazolam. Nel complesso, il 2020 è stato più tranquillo del 2019 per il tasso di mortalità. Quando hanno iniziato a vaccinare il tasso di mortalità era straordinario, Non ho mai visto niente del genere come un impresario di pompe funebri in 15 anni, quelli erano…	British funeral director: thousands of elderly people in nursing homes were euthanized with a sedative, Midazolam, during the pandemic. Overall, 2020 was quieter than 2019 for the mortality rate. When they started vaccinating the death rate was extraordinary, I have never seen anything like that as an undertaker in 15 years, those were the pandemic numbers, but it was only when they started vacci…	0.001072228	0.000176638
Trieste, Letta contestato da una signora sul vaccino	Trieste, Letta challenged by a lady over vaccine	0.171940088	0.064435363
Oggi ho provato a prenotare il tampone gratuito a cui aspettavano per la fascia under 18,i maledetti pure quelli hanno tolto ,ne avevano diritto 2 al mese!non sanno piu'cosa fare per costringere i giovani a vaccinarsi!	Today I tried to book the free swab they were waiting for for the under 18 bracket,the darned ones too have taken away ,they were entitled to 2 per month!they don't know what to do anymore to force young people to get vaccinated!	0.345924437	0.131399423
Hai bisogno di una tessera vaccinale senza ottenere il vaccino ?? Dm Telegram :	Do you need a vaccination card without getting the vaccine ?? Dm Telegram :	0.344663322	0.192123652
Chi ha notizie certe sulle mancate segnalazioni dei medici ad aifa segnali il medico che ha omesso quanto doveva. Importante la denuncia allautorita giudiziaria per sensibilizzare le procure sul problema. Segnalate le vostre reazioni avverse, in modo che non possano approvare i vaccini omettendo dati e liquidando le morti con	Those who have definite news about doctors' failure to report to aifa report the doctor who omitted what he or she owed. Important to report to the judiciary to raise awareness of the problem. Report your adverse reactions so that they cannot approve vaccines by omitting data and dismissing deaths with	0.085059196	0.010401905
?????????????????????????? ????Comunicazione Importante???? Abbiamo Notato continuano a uscire Gruppi o persone che Promuovono la Vendita di Green Pass falsi... NON VI FIDATE E NON DIFFONDETE CERTI CANALI IN GIRO, SONO TRUFFE!! Noi del canale ""Io Non Mi Vaccino"" ci Dissociamo COMPLETAMENTE da questa Mentalità. Questo è un modo assolutamente sbagliato per combattere il Sistema (oltre che un Reat…	?????????????????????????? ????Important Communication???? We Noticed continue to come out Groups or people who Promote the Sale of Fake Green Passes.... DO NOT TRUST OR SPREAD CERTAIN CHANNELS AROUND, THEY ARE SCAMS!!! We at the ""I Don't Get Vaccinated"" channel COMPLETELY disassociate ourselves from this Mentality. This is absolutely the wrong way to fight the System (as well as a Crime). The …	0.003627181	0.005224675
Questo Video va inviato e fatto vedere a tutti... anche ai vaccinati.. cosi sentono di persona le parole di Conte, Mattarella e Speranza che chiamano ""nemico invisibile"" un virus della polmonite che fa parte di una famiglia di virus respiratori che esiste dagli anni 60.. nonché Draghi che, ancora al 2 Settembre 2021, invita gli italiani ad andare a vaccinarsi, del tutto incurante del fatto che …	This Video should be sent and shown to everyone... even the vaccinated... so they hear for themselves the words of Conte, Mattarella and Speranza who call an ""invisible enemy"" a pneumonia virus that is part of a family of respiratory viruses that has been around since the 1960s... as well as Draghi who, still on Sept. 2, 2021, calls on Italians to go vaccinate, completely oblivious to the fact …	0.13932991	0.307188094
Questo Video va inviato e fatto vedere a tutti... anche ai vaccinati.. cosi sentono di persona le parole di Conte, Mattarella e Speranza che chiamano ""nemico invisibile"" un virus della polmonite che fa parte di una famiglia di virus respiratori che esiste dagli anni 60.. nonché Draghi che, ancora al 2 Settembre 2021, invita gli italiani ad andare a vaccinarsi, del tutto incurante del fatto che …	This Video needs to be sent and shown to everyone... even the vaccinated... so they hear firsthand the words of Conte, Mattarella and Speranza who call an ""invisible enemy"" a pneumonia virus that is part of a family of respiratory viruses that has been around since the 1960s... as well as Draghi who, still on Sept. 2, 2021, calls on Italians to go vaccinate, completely oblivious to the fact tha…	0.13932991	0.307188094
Svezia, Norvegia, Danimarca, Portogallo, Spagna allentano le restrizioni con il 70/75%, di vaccinati. Se avevate dubbi sul modello di democrazia che persegue chi ci governa, avete avuto la vostra risposta.	Sweden, Norway, Denmark, Portugal, Spain loosen restrictions with 70 to 75 percent, of vaccinated. If you had doubts about the model of democracy pursued by those who govern us, you have had your answer.	0.04886353	0.045890629
Il parlamento ha risposto che non c'è nessun ritiro e che sta monitorando attentamente i vaccini.	Parliament responded that there is no recall and that it is closely monitoring the vaccines.	0.522543848	0.104075193
Decessi Covid Regno Unito ???? 24 settembre 2020 (con tutta la popolazione non vaccinata): Decessi: 40 Media ultimi 7 giorni: 28 24 settembre 2021 (con più del 70% di persone vaccinate) Decessi: 180?? Media ultimi 7 giorni: 140?? Il primo vaccino che quadruplica il numero di morti invece che diminuirlo	Covid UK deaths ???? September 24, 2020 (with all population unvaccinated): Deaths: 40 Average last 7 days: 28 September 24, 2021 (with more than 70% of people vaccinated) Deaths: 180??? Average last 7 days: 140? The first vaccine that quadruples the number of deaths instead of decreasing it	0.001075476	0.000570834
Testimonianza di informatori dell'ente vigilanza sui farmaci degli Stati Uniti, l'FDA riguardo ai danni e alle morti da vaccino Covid-19	Testimony of whistleblowers from the U.S. drug regulatory agency, FDA regarding Covid-19 vaccine harms and deaths	0.000502288	0.000346333
??????Testimonianza di informatori dell'ente vigilanza sui farmaci degli Stati Uniti, l'FDA riguardo ai danni e alle morti da vaccino Covid-19 Dr. Joseph Fraiman: Un recente studio osservazionale suggerisce che ??	??????Testimony of whistleblowers from the U.S. drug regulatory agency, FDA regarding Covid-19 vaccine harms and deaths Dr. Joseph Fraiman: A recent observational study suggests that ?	0.000033244	0.00001718
Buongiorno. Una domanda: ma perché non ci incontriamo nel mondo fisico, regione per regione e *ricreare la fisicità perduta?* Quindi 7 azioni costruttive per: UNIRCI REALMENTE NEL MONDO FISICO: 1= invitare ed incontrarci fra: non vaccinati come noi, non vaccinati ma che hanno avuto dei parenti che si sono vaccinati a tradimento (ce n'é una cosa incredibile), infine vaccinati pentiti. 2= guardarsi…	Good morning. A question: but why don't we meet in the physical world, region by region and *recreate the lost physicality?* So 7 constructive actions to: REALLY UNITE US IN THE PHYSICAL WORLD: 1= invite and meet each other among: unvaccinated like us, unvaccinated but have had relatives who have been treacherously vaccinated (there is something incredible about it), finally repentant vaccinated.…	0.059563488	0.64635694
Io vorrei fare UN APPELLO a tutti i sanitari che lavorano all'interno degli ospedali, che se veramente stanno ammalando molti ragazzi con questi sieri magici di mettersi una mano nella coscienza e denunciare tutto e se vogliono possono contattare i nostri legali in forma PRIVATA, perché si devono rendere conto che solo loro possono fermare questo scempio Io mi chiedo come farei a vivere se dovess…	I would like to make AN APPEAL to all the health workers who work inside the hospitals, that if they are really making many boys sick with these magic serums to put a hand in their conscience and report everything and if they want they can contact our lawyers PRIVATELY, because they must realize that only they can stop this havoc I wonder how I would live if I were to have evidence of what is hap…	0.334204316	0.173796982
Anche Pino Insegno si Schiera decisamente Contro la dittatura a suo modo. Continuate a Boicottare Tutto, vedremo chi la Spunterà. Che finalmente anche una parte dei Covidioti Vaccinati stiano capendo il Grande Inganno ?	Even Pino Insegno definitely Sides Against Dictatorship in his own way. Keep Boycotting Everything, we shall see who will prevail. That finally even a part of the Vaccinated Covidiots are realizing the Great Deception ?	0.350316107	0.193036169
Dal post di Amos Boilini su Facebook ""MORIRE DI COVID a 36 anni è praticamente impossibile, ne sono morti pochissimi (senza alcun vaccino) Viene quindi da pensare che una persona di 36 anni vaccinata non corra assolutamente alcun rischio. Non avrebbe senso. ""Il vaccino protegge dalla malattia grave"" Poi però si presenta la realtà che racconta una storia diversa. Riuscite a trovare una giustifi…	From Amos Boilini's Facebook post ""DIE OF COVID at 36 is virtually impossible, very few have died of it (without any vaccine) It therefore comes to mind that a 36-year-old person who is vaccinated is at absolutely no risk. It would make no sense. ""The vaccine protects against serious disease"" But then reality presents itself that tells a different story. Can you find a justification to say tha…	0.447135031	0.243076503
Green pass, Bonaccini ??: ""Sposo la linea Draghi, green pass in tutti gli ambienti di lavoro pubblici e privati. Bisogna vaccinarsi!"" "	Green pass, Bonaccini ?: ""I espouse the Draghi line, green pass in all public and private workplaces. Must vaccinate!""	0.000572473	0.002288997
In questo Video si può verificare che i vari politici italiani per terrorizzare i cittadini e spingerli a fare da cavie per vaccini sperimentali, hanno dolosamente e mendacemente rappresentato il Coronavirus come un ""terribile nemico invisibile"" difficilmente curabile, anziché come uno dei tanti vari virus della polmonite... che può essere curato con i tradizionali farmaci esistenti da anni in …	In this Video, it can be verified that the various Italian politicians, in order to terrorize citizens and push them to be guinea pigs for experimental vaccines, have maliciously and mendaciously portrayed Coronavirus as a ""terrible invisible enemy"" that is difficult to treat, rather than as one of the many various pneumonia viruses... that can be treated with the traditional drugs that have ex…	0.002334327	0.000204951
Lui è Geert Vanden Bossche, immunologo di fama mondiale e critico contro la vaccinazione anti-Covid sin dall'inizio. Ecco cosa ha dichiarato negli ultimi giorni, leggete subito sotto nel post che segue ????	He is Geert Vanden Bossche, a world-renowned immunologist and a critic against the anti-Covid vaccination from the beginning. Here is what he has said in the last few days, read immediately below in the post that follows ????	0.000874549	0.000567973
Sto andando in depressione, separata, due figli , fitto e spese per la sopravvivenza, trapiantata di cornee ...ho paura non possono costringermi a vaccinarmi, mi sento stuprata e sto male La pressione aziendale...	I'm going into depression, separated, two children , rent and living expenses, cornea transplant ...I'm afraid they can't force me to vaccinate, I feel raped and I'm sick The corporate pressure...	0.577666819	0.045830399
I medici di base non curano più le persone, spesso si rifiutano di prendersi cura di voi se non siete vaccinati e in caso di Covid vi lasciano lentamente deperire con Tachipirina e vigile attesa? I medici che ci curano a domicilio con coraggio e passione sono vilipesi, radiati, accusati di essere ciarlatani? Casualmente è pronto per voi un servizio di medici di base a pagamento via video e telefo…	Are primary care physicians no longer treating people, often refusing to care for you if you are not vaccinated, and in case of Covid leaving you slowly wasting away with Tachipirin and watchful waiting? Are doctors who treat us at home with courage and passion vilified, disbarred, accused of being quacks? Coincidentally, a paid primary care physician service via video and telephone is ready for …	0.503024876	0.319640845
Se la farmaco-vigilanza non funziona nel nostro Paese, forse una spiegazione l'abbiamo trovata. È stato il sottosegretario Andrea Costa, a fornirla lo scorso 10 settembre, rispondendo alla Camera a diverse interpellanze urgenti. Arrivato al sesto quesito, l'esponente di Noi con l'Italia ha dichiarato che: ""La sospetta reazione avversa alla vaccinazione viene segnalata quando sussiste un ragionev…	If drug-vigilance is not working in our country, perhaps we have found an explanation. It was Undersecretary Andrea Costa, who provided it last September 10. responding in the House to several urgent interpellations. Arriving at the sixth question, the representative of Noi con l'Italia stated that: ""The suspected adverse reaction to vaccination is reported when there is a reasonable suspicion t…	0.033876628	0.008490652
Vaccinazione annuale in arrivo	Annual vaccination coming soon	0.035193115	0.049937099
?? ?? Le PDG de Pfizer affirme que la vie normale reviendra d'ici un an avec des ""vaccinations annuelles"". "" Le scénario le plus probable pour moi c'est que, parce que le virus se propage dans le monde entier, continuera à voir surgir des nouveaux variants et que nous aurons des vaccins valables moins d'un an, il y aura une injection annuelle"" Pour faire simple c'est un abonnement chez Pfizer…	?? ?? Pfizer CEO says normal life will return within a year with ""annual vaccinations"". ""The most likely scenario for me is that, because the virus is spreading around the world, will continue to see new variants emerge and we'll have vaccines valid for less than a year, there will be an annual injection"" To put it simply it's a subscription at Pfizer.	0.000011489	0.000013349
Cacciari a Quarta Repubblica.. in Italia si viene trattati da sudditi e non da cittadini visto che non si viene bene informati sui rischi dei vaccini e indotti a vaccinarsi. Cita inoltre il regolamento dell'Unione Europea di Giugno e poi ammonisce il Governo: ""Non va bene come informate la gente, e questo può produrre conseguenze anche gravi""."	Cacciari to Fourth Republic...in Italy one is treated as a subject and not as a citizen since one is not well informed about the risks of vaccines and induced to vaccinate. He also cites June's European Union regulation and then admonishes the government, ""It is not good how you inform people, and this can produce even serious consequences.""	0.002257973	0.00040105
“Mi dichiaro colpevole”: la lettera del giornalista fuori dal coro Mario Giordano che smaschera la propaganda antiliberale: “Se chi osa avere dubbi sui vaccini o sul passaporto verde viene accusato di violenze, mi dichiaro colpevole. Confesso di non credere che le iniezioni fermino il contagio e che il lasciapassare serva davvero a qualcosa“. “Lo confesso, sono un terrorista, perché pur essendomi…	I plead guilty"": out-of-chorus journalist Mario Giordano's letter exposing anti-liberal propaganda: ""If anyone who dares to have doubts about vaccines or the green passport is accused of violence, I plead guilty. I confess that I do not believe that injections stop contagion and that the pass really serves any purpose."" ""I confess, I am a terrorist, because even though I am vaccinated I still…	0.645779967	0.076252788
Non sono immagini che vengono dalla Cina comunista o da qualche altra criminale dittatura del passato. Sono immagini che vengono dall'Italia sotto il regime di Draghi. Alcuni fedeli vengono portati via come pericolosi criminali da una chiesa a Pescara per il semplice fatto che non indossavano la mascherina. Non portare la mascherina non costituisce un reato. Non si commette alcun delitto. Entrare…	These are not images that come from communist China or some other criminal dictatorship of the past. They are images from Italy under the Draghi regime. Some worshippers are being taken away as dangerous criminals from a church in Pescara simply because they were not wearing a mask. Not wearing a mask does not constitute a crime. No crime is committed. To go into a church and arrest someone who i…	0.000368476	0.000028372
Roberto Castelli: ""Sono una vittima del vaccino"" ... ""Non sono un novax tanto è vero che mi sono vaccinato però adesso ci penserei 2 volte"" ""Ho il valore del D-Dimero estremamente elevato, sono una sorta di Dead Man Walking"""	Roberto Castelli: ""I am a vaccine victim"" ... ""I am not a novax so much as I vaccinated myself however now I would think twice"" ""I have extremely high D-Dimer value, I am a kind of Dead Man Walking""	0.370377243	0.130323976
Questo è, come dice lammerda. Comunque non sisperare e considera che tutto ciò è illegale e prima o poi qualcuno dovrà pagarti gli stipendi di qs. sospensione....tanto x cominciare leggi quanto segue, un saluto : Dott. Massimo Coppolino CHIARIMENTI CIRCA LA DIRETTIVA MINISTERIALE SULLA SOSPENSIONE DAL LAVORO PER I NON VACCINATI: voi non lo sapete, ma oltre che biologo, sono anche RSU ed un ""vecc…	This is, as lammerda says. However, don't despair and consider that all this is illegal and sooner or later someone will have to pay you the salaries of thiss. suspension....tanto x begin by reading the following, a greeting : Dr. Massimo Coppolino CLARIFICATIONS ABOUT THE MINISTERIAL DIRECTIVE ON SUSPENSION FROM WORK FOR NON VACCINATED: You don't know this, but in addition to being a biologist, …	0.082333803	0.005123585
Ho appena finito di parlare con una mia fonte vicina alle forze dell'ordine che mi ha informato che settanta poliziotti si metteranno in malattia a oltranza dal 15 ottobre in avanti, data nella quale è previsto l'uso del certificato razziale vaccinale per poter disporre di un diritto inalienabile, quale quello del lavoro. Non posso rivelare il luogo dove lavorano questi poliziotti ma posso dire c…	I just got off the phone with a source of mine close to law enforcement who informed me that seventy policemen will be going on indefinite sick leave from October 15 onward, the date on which the racial vaccination certificate is to be used in order to have an inalienable right, such as the right to work. I cannot disclose the place where these police officers work but I can say that it is a rath…	0.000072015	0.000005474
Un rapporto di Public Health England pubblicato giovedì 23 settembre mostra che il 77% dei decessi per Covid-19 tra il 23 agosto e il 19 settembre 2021 era tra la popolazione vaccinata, con il 73% dei decessi tra i completamente vaccinati e il 4% dei decessi tra i vaccinati. tra i parzialmente vaccinati. Eppure i media mainstream continuano a mentire sfacciatamente al pubblico e affermano che la …	A Public Health England report released Thursday, Sept. 23, shows that 77 percent of Covid-19 deaths between Aug. 23 and Sept. 19, 2021, were among the vaccinated population, with 73 percent of deaths among the fully vaccinated and 4 percent of deaths among the vaccinated. among the partially vaccinated. Yet the mainstream media continue to blatantly lie to the public and claim that most deaths f…	0.064386547	0.019804388
Due funzionari di Johnson & Johnson hanno ammesso al Project Veritas in un video sotto copertura che i bambini non dovrebbero assumere il vaccino COVID in parte a causa dei suoi potenziali effetti collaterali a lungo termine."" Unisciti al mio canale Telegram "	Two Johnson & Johnson officials admitted to Project Veritas in an undercover video that children should not take the COVID vaccine in part because of its potential long-term side effects."" Join my Telegram channel	0.038154483	0.012147665
???? SOME MORE FOOTAGE OF ITALIAN TRUCK DRIVERS RISING UP AGAINST VACCINE MANDATES ?	???? SOME MORE FOOTAGE OF ITALIAN TRUCK DRIVERS RISING UP AGAINST VACCINE MANDATES ?	0.01449284	0.04920733
ROSY CANALE NEW YORK ADESSO PARLA ROSY INTERVISTA L'AVVOCATO FUSILLO 00:00:00 Introduzione 00:01:24 Esiste il Coronavirus 00:01:36 E' di origine naturale 00:01:47 E' cosi' letale 00:02:09 Pandemia progettata 00:02:21 Ci stanno mentendo 00:02:37 Con l'aiuto della stampa 00:03:58 E' un sistema organizzato 00:03:43 Come difenderci 00:04:00 Crisi climatica e sovrappopolazione 00:05:55 Perche' lo stan…	ROSY NEW YORK CHANNEL NOW SPEAKS ROSY INTERVIEWS ADVOCATE FUSILLO 00:00:00 Introduction 00:01:24 There is Coronavirus 00:01:36 It's naturally occurring 00:01:47 It's so deadly 00:02:09 Projected Pandemic 00:02:21 They are lying to us 00:02:37 With the help of the press 00:03:58 It's an organized system 00:03:43 How to defend ourselves 00:04:00 Climate crisis and overpopulation 00:05:55 Why are th…	0.52438122	0.086538851
Cari AVVOCATI, questo è per voi: LISTA DEI REATI CHE HANNO GIÀ COMMESSO LE ??FORZE DELL’ORDINE?? QUANDO SI TROVANO DINNANZI A NOI E SONO STATE CHIAMATE PER LE MASCHERINE PER MEZZO DI DELAZIONE O ALTRO Cominciamo da questo: 1- Omissione nell’informare correttamente i delatori (facendoli continuare ad illudersi di essere nel giusto), che non esistono leggi che obbligano all’utilizzo di mascherine, …	Dear LAWYERS, this is for you: LIST OF OFFENCES THAT HAVE ALREADY BEEN COMMITTED BY ? WHEN THEY HAVE BEEN IN THE FACE OF US AND HAVE BEEN CALLED FOR MASKS BY DELIATION OR OTHERWISE Let's start with this: 1- Failure to properly inform the delinquents (making them continue to delude themselves that they are in the right), that there are no laws requiring the use of masks, but the exact opposite! Th…	0.230368584	0.016195297
, reclusione da 1 a 5 anni e multa da €309 a €1.549 (se ci faranno multe, ammende o sanzioni amministrative, che sono assolutamente basate su falsi pretesti), 21- Tentata estorsione: Art. 649 C.P., (se ci faranno multe, ammende o sanzioni amministrative che inevitabilmente basano su falsi pretesti), 22- Discriminazione sociale: (per averci discriminato nei confronti dei veri fuorilegge che indoss…	, imprisonment of 1 to 5 years and a fine of €309 to €1,549 (if they fine us, fines or administrative sanctions, which are absolutely based on false pretexts), 21- Attempted extortion: Art. 649 P.C, (if they give us fines, penalties or administrative sanctions that are inevitably based on false pretexts), 22- Social Discrimination: (for discriminating against us against the real outlaws who wear …	0.003010392	0.000162244
Ho appena finito di parlare con una mia fonte vicina alle forze dell'ordine che mi ha informato che settanta poliziotti si metteranno in malattia a oltranza dal 15 ottobre in avanti, data nella quale è previsto l'uso del certificato razziale vaccinale per poter disporre di un diritto inalienabile, quale quello del lavoro. Non posso rivelare il luogo dove lavorano questi poliziotti ma posso dire c…	I just got off the phone with a source of mine close to law enforcement who informed me that seventy policemen will be going on indefinite sick leave from October 15 onward, the date on which the racial vaccination certificate is to be used in order to have an inalienable right, such as the right to work. I cannot disclose the place where these police officers work but I can say that it is a rath…	0.000222743	0.00007056
Dott.ssa Scesa: attenti alle élite pedofile, puntano alle energie dei bambini. Uscire dalla Matrix, la forma mentis necessaria. Le innumerevoli dosi del siero condurranno alla dissonanza cognitiva chi è stato ingannato dalla propaganda. Come uscirne?	Dr. Scesa: Beware of pedophile elites, they target children's energies. Getting out of the Matrix, the necessary forma mentis. The countless doses of the serum will lead to cognitive dissonance those deceived by propaganda. How to get out of it?	0.000234187	0.000034394
Il Presidente Bolsonaro non si è vaccinato. Ha dovuto mangiare la pizza a New York su un marciapiede perchè non è vaccinato. Gli hanno detto che all'ONU non lo avrebbero fatto entrare perchè non era vaccinato. Lui non ha ceduto, ed ecco cosa ha detto all'Assemblea Generale dell'ONU. He isLEGEND. ??	President Bolsonaro has not been vaccinated. He had to eat pizza in New York on a sidewalk because he is not vaccinated. They told him that at the UN they would not let him in because he was not vaccinated. He did not relent, and here is what he told the UN General Assembly. He isLEGEND. ??	0.245722085	0.049449474
ORA CI SIAMO: IL PRIMO GIORNALE O TV CHE PARLA DI VACCINATI IMMUNIZZATI LO DENUNCIAMO! E ora TAMPONI ANCHE ( e soprattutto) AI VACCINATI!!! Stasera nella diretta mi diverto! VI PREGO PERÒ DI LEGGERE ANCHE I DUE TITOLI PIÙ PICCOLI IN ALTO ??????	NOW HERE WE GO: THE FIRST NEWSPAPER OR TV THAT TALKS ABOUT IMMUNIZED VACCINATED PEOPLE WE DENOUNCE! And now TAMPONS ALSO ( and especially ) TO THE VACCINATED!!! Tonight in the live broadcast I have fun! PLEASE, HOWEVER, ALSO READ THE TWO SMALLER HEADLINES ABOVE ??????	0.386768341	0.420532078
Panico a La7: un medico distrugge la vaccinazione in corso giudicandola inutile.	Panic on La7: a doctor destroys ongoing vaccination by deeming it useless.	0.862622976	0.049068838
Quest'anno i decessi per vaccini sono ai massimi storici. ""Questo significa che sta funzionando."" "	Vaccine deaths are at an all-time high this year. ""That means it's working.""	0.009756863	0.008506477
Ex Ministro Roberto Castelli: ""Sono una vittima del vaccino, ho tutti i valori sballati, adesso ci penserei due volte prima di vaccinarmi! Spero di non essere un morto che cammina"" "	Former Minister Roberto Castelli: ""I'm a vaccine victim, I have all my values out of whack, now I would think twice before vaccinating! I hope I'm not a dead man walking.""	0.731720924	0.206669867
Guardi che ne io ne la mia famiglia siamo vaccinati ,ho girato l'articolo!assolutamente convinta mi devono incatenare,mia mamma ha fatto un infarto per questa merda	Look neither I nor my family are vaccinated ,I turned the article around!absolutely convinced they have to chain me up,my mom had a heart attack over this shit	0.924906015	0.09207651
L Italia è un popolo generoso vi cedo gratuitamente le mie prossime 20 dosi	L Italy is a generous people I give you my next 20 doses for free	0.15422982	0.447562307
Grazie Fabio ma ne abbiamo già fatte 2, le 20 dosi se si continua così sarà per i non vaccinati ??	Thanks Fabio but we have already done 2, the 20 doses if you continue this will be for the unvaccinated ??	0.444993049	0.327360511
L’Italia è un popolo generoso.. i non vaccinati ci doneranno il covid ancora per molto	Italy is a generous people--the unvaccinated will give us covid for much longer	0.313113242	0.435746789
????ecco il modulo consenso da far firmare a chi impone il vaccino, se mi vuoi vaccinare firmamelo..... ??Vademecum “Come comportarsi in caso di multe”	????ecco the consent form to be signed by those who impose the vaccine, if you want to vaccinate me sign it..... ??Vademecum ""How to deal with fines""	0.456413209	0.125781745
Giorlandino - Vaccinare non serve più tanto	Giorlandino - Vaccinating is no longer needed so much	0.623293698	0.117689788
Le fils d'une mère est mort après avoir reçu le vaccin Partagez cette vidéo en direct avec tous vos amis, votre famille et vos proches. Votre fils ou votre fille pourrait être le prochain, ou votre père, votre mère ou votre frère	Mother's son died after receiving vaccine Share this live video with all your friends, family and loved ones. Your son or daughter could be next, or your father, mother or brother.	0.000009568	0.00001398
Succede che una signora di 84 anni, vedova, senza figli, sola, si appoggi ad un'associazione di volontariato per farsi accompagnare per le visite di controllo. Questa signora è stata vaccinata con J&J e a distanza di mesi sta iniziando ad avere problemi. Pressione altissima, malessere generale, fino ad arrivare ad episodi ricorrenti di svenimenti. All'ultimo, dopo cinque ingressi al pronto soccor…	It happens that an 84-year-old lady, widowed, childless, alone, relies on a voluntary association to be accompanied for checkups. This lady has been vaccinated with J&J and months later is starting to have problems. Very high blood pressure, general malaise, to the point of recurrent episodes of fainting. At the last, after five admissions to the emergency room, in which she asked to be admitted …	he cannot waste time. He then writes her a prescription for a visit to a blood pressure clinic. And yes, why, this doctor did not examine her, did not do any checkup, just ridiculed her and bounced her elsewhere. Adding, go to the hospital to book the visit. Again, 84 years old, alone. So this lady turns to the volunteer, who, faced with a situation that seems so absurd, calls the Region to ask i…	0.557122111	0.016949356
CONTINUIAMO A FAR MATURARE LE COSCIENZE. ULTERIORI AGGIORNAMENTI SULLA ESENZIONE DALLA VACCINAZIONE ANTI COVID 19. Ritenendo che ogni medico possa rilasciare attestati di esenzione dalla vaccinazione in quanto non ci può essere una ingiustificata sperequazione tra i vari MMG non fondata su un criterio di scientificità che la giustifichi vi propongo il fac simile dell’attestato VALIDO ANCHE PER L’…	LET'S CONTINUE TO MATURE CONSCIENCES. FURTHER UPDATES ON COVID 19 VACCINATION EXEMPTION. Believing that every doctor can issue certificates of exemption from vaccination as there can be no unjustified inequality between the various GPs not based on a criterion of scientificity that justifies it I propose the fac simile of the certificate VALID ALSO VALID FOR ACCESS TO SERVICES AND WORKPLACES unde…	0.000107775	0.000104369
Bassetti: ""Quando arriveremo al 90% dei vaccinati andrà tolto l'obbligo del Green Pass"""	Bassetti: ""When we reach 90 percent of vaccinated people, the Green Pass requirement should be lifted.""	0.063111961	0.015537649
?? INCREDIBILE: NANOCHIP NEI VACCINI PFIZER E JOHNSON ! ?? ESPERTI TEDESCHI MOSTRANO LE IMMAGINI DI NANOCHIP, DELLA GRANDEZZA DI 40 NANOMETRI, PRESENTI NEI DUE VACCINI ! ????? I MEDIA MAINSTREAM? TACCIONO ! ?? UNISCITI AL CANALE TELEGRAM ????????????	?? INCREDIBLE: NANOCHIPS IN PFIZER AND JOHNSON VACCINES ! ?? GERMAN EXPERTS SHOW IMAGES OF NANOCHIPS, 40 NANOMETER IN SIZE, PRESENT IN THE TWO VACCINES ! ????? THE MAINSTREAM MEDIA ? THEY ARE SILENT ! ?? JOIN THE TELEGRAM CHANNEL ????????????	0.131827235	0.163940936
?????????????????????????? VACCINI: ECCO COSA SUCCEDERÀ IN AUTUNNO! DA DIVULGARE IL PIÙ POSSIBILE!!!	?????????????????????????? VACCINI: ECCO COSA SUCCEDERÀ IN AUTUNNO! DA DIVULGARE IL PIÙ POSSIBILE!!!	0.05636093	0.783701181
30 settembre 2020: 19 morti Covid e 1.851 nuovi casi 30 settembre 2021: 51 morti Covid e 3.804 nuovi casi Chi può andare gentilmente da Mattarella a spiegargli che ci sono 3 volte più morti quest'anno dell'anno scorso? Il primo vaccino che fa aumentare i morti invece di diminuirli ????????	September 30. 2020: 19 Covid deaths and 1,851 new cases September 30. 2021: 51 Covid deaths and 3,804 new cases Who can kindly go to Mattarella and explain to him that there are 3 times more deaths this year than last year? The first vaccine that increases deaths instead of decreasing them ????????	0.000553429	0.000274122
Mia figlia ha fatto il vaccino, ho combattuto con tutte le mie forze... La seconda dose ieri a mia insaputa ????????????	My daughter had the vaccine, I fought with all my might.... The second dose yesterday without my knowledge ????????????	0.301522255	0.290407896
LA SOSPENSIONE HA UN COSTO? Si avvicina la data del 15 Ottobre, e ricevo giornalmente messaggi di Imprenditori che mi chiedono come comportarsi con i collaboratori privi di green pass. Uno di loro ha addirittura un 60% di dipendenti in questa situazione, quindi dovrebbero sospendere e sostituire con persone nuove (fino al 31 Dicembre, forse) oltre metà dello staff, composto da professionalità mol…	DOES SUSPENSION COME AT A COST? The date of October 15 is approaching, and I receive daily messages from Entrepreneurs asking me how to deal with employees without green passes. One of them even has as many as 60 percent of employees in this situation, so they would have to suspend and replace with new people (until December 31, perhaps) more than half of the staff, made up of professionals who a…	0.154240429	0.109590262
TUTTI ASSIEME CAZZO! Tutti assieme a manifestare e/o scioperare: quelli che non vogliono fare il vaccino (e non lo faranno mai), e quelli che lo hanno fatto (sotto ricatto). Di mezzo non c'è nessun virus, non c'è nessun contenimento sanitario: questi criminali stanno discriminando le persone, privando l'Uomo dei Diritti basilari e fondamentali di sussistenza e sopravvivenza! Lo scopo era creare u…	EVERYBODY FUCKING TOGETHER! All together to demonstrate and/or strike: those who don't want to vaccinate (and never will), and those who did (under blackmail). In between there is no virus, there is no health containment: these criminals are discriminating against people, depriving Man of the basic and fundamental Rights of subsistence and survival! The purpose was to set a precedent that would p…	0.134388894	0.28449294
LETTERA DI CAROLE e LOUIS FOUCHE' È un MESSAGGIO MERAVIGLIOSO! Leggilo fino alla fine, non è ironico, è la Verità per ogni essere umano che Vede oltre ciò che comunemente viene intesa come ""realtà"". ?????????? Messaggio per la Resistenza Prima di tutto… Giù tanto di capello! A tutti quelli che sono riusciti a trasformare il Coronavirus in una crisi sanitaria mondiale, in una pandemia globale. R…	LETTER FROM CAROLE AND LOUIS FOUCHE' IS A WONDERFUL MESSAGE! Read it to the end, it is not ironic, it is the Truth for every human being who SEES beyond what is commonly understood as ""reality."" ?????????? Message for the Resistance First... Down with a lot of hair! To all those who have succeeded in turning the Coronavirus into a global health crisis, a global pandemic. We thank the alarmist m…	0.020599931	0.599033475
LE FREQUENZE CHE SI ALZERANNO DALL'ITALIA CAMBIERANNO IL MONDO Mi chiedono di continuare a divulgare il più possibile, perché c'è urgenza. questa è l'informazione che evidenziano essere fondamentale, in questo momento. É importante ricordare e riconoscere questa Verità, per accelerare il risveglio di coscienza. l'Italia, quando avrà accelerato il processo e sarà nel pieno del risveglio, non solo …	THE FREQUENCES THAT WILL RISE FROM ITALY WILL CHANGE THE WORLD They are asking me to continue to disseminate as much as I can, because there is urgency. this is the information that they are highlighting to be critical, at this time. It is important to remember and acknowledge this Truth, in order to accelerate the awakening of consciousness.Italy, when it has accelerated the process and is in th…	reliving is a profound healing process. How to do it? Simply by not reacting through hatred as we have done in the past. It is the Call of Compassion. It is time to awaken the remotest corners of everyone's heart ... especially of those who have never known the Light. It is Love to bring balance to karma, undoing the residual pains and all the debris ... that have accompanied us for eons in this …	0.050005704	0.256857455
Cari amici questo post è per dare una prova concreta degli effetti avversi del Vxxxxxx su di noi malati oncologici. Io subito dopo la prima Dxxx aumento marcatori (in 10 anni sempre nella norma) di 10 punti ogni mese. In 3 mesi evoluzione rapida della malattia mai successo in 10 anni, una catastrofe totale, progressione INCONTROLLATA e DIFFUSA a livello osseo. Premetto che il mio tumore era tranq…	Dear friends this post is to give concrete evidence of the adverse effects of Vxxxxxx on us cancer patients. I immediately after first Dxxx increase markers (in 10 years always in normal range) by 10 points every month. In 3 months rapid evolution of the disease never happened in 10 years, a total catastrophe, UNCONTROLLED and DIFFERENT progression at the bone level. I premise that my tumor was q…	0.971563816	0.041635513
Il presidente del Brasile Jair Bolsonaro ci vede chiaro nel piano globalista dei ""passaporti vaccinali"": ""Se accetti questo passaporto vaccinale, presto ci sarà un altro requisito, e un altro... e allora non si fermeranno... Fino al controllo totale della popolazione! """	Brazil's President Jair Bolsonaro sees right through the globalist plan of ""vaccine passports"": ""If you accept this vaccine passport, soon there will be another requirement, and another ... and then they will not stop ... Until the total control of the population! ""	0.291554868	0.071021974
Non avevo mai visto la puntata in cui Bart cerca di scappare dalla vaccinazione, il medico lo insegue, lo buca e poi fa firmare a Homer la rinuncia a fargli causa dopo che Bart perde l’udito a causa del vaccino. ?? Ah, i Simpson...	I had never seen the episode where Bart tries to escape vaccination, the doctor chases him, punctures him, and then makes Homer sign a waiver to sue him after Bart loses his hearing because of the vaccine. ?? Ah, the Simpsons...	0.041795194	0.004077554
Lui è Antonio Borrini, consigliere comunale di Settimo Torinese. Due giorni fa si è presentato in Consiglio comunale con una maglietta contro il Green Pass. ""Sono qui, da membro delle istituzioni - dichiara -, a manifestare pacificamente la mia totale contrarietà a questo Green Pass che non è altro che un obbligo vaccinale nascosto dietro questo lascia passare. Non esiste nessuna ragione medico …	He is Antonio Borrini, city councilor of Settimo Torinese. Two days ago he appeared in the City Council wearing a T-shirt against the Green Pass. ""I am here, as a member of the institutions,"" he declares, ""peacefully demonstrating my total opposition to this Green Pass, which is nothing more than a vaccination obligation hidden behind this let pass. There is no medical-scientific reason behind…	it is merely a political choice that only goes to discriminate against citizens. This green certification is reminiscent of the darkest periods of the 1900s. It is a real state anguish."" Bravo Antonio! ?? Follow us:	0.005554765	0.018647939
In Svizzera il governo paga coloro che convincono a farsi vaccinare. 50 franchi a cranio. In Italia buoni pizza in certi comuni. Magari domani bottiglia di vodka gratuita in Russia, un big Mc super size in America... I livelli dell implosione globale sono ormai altissimi. Momento duro ma interessante.	In Switzerland, the government pays those who convince people to get vaccinated. 50 francs per head. In Italy good pizza in certain municipalities. Maybe tomorrow free bottle of vodka in Russia, a super-sized Big Mc in America.... The levels of global implosion are now very high. Tough but interesting time.	0.004006326	0.002166182
PER TUTTI PROPONGO MANIFESTAZIONE DAVANTI TUTTE LE PROCURE D'ITALIA IN UN GIORNO FERIALE CON CARTELLI CHE CHIEDANO : 1) DENUNCE D'UFFICIO A TUTTI I COMMENTATORI, POLITICI, GIORNALISTI O PSEUDO SCIENZIATI CHE A MEZZO TV HANNO COMMESSO REATI DI ISTIGAZIONE ALL'ODIO, ISTIGAZIONE ALLA VIOLENZA E ISTIGAZIONE ALLA DISCRIMIZIONE SOCIALE 2) APERTURA INDAGINI SULLE CIRCOLARI EMANATE DAL MINISTERO DELLA SA…	FOR EVERYONE I PROPOSE DEMONSTRATION IN FRONT OF ALL THE PUBLIC PROSECUTORS' OFFICES IN ITALY ON A WEEKDAY WITH SIGNS DEMANDING : 1) EX OFFICIO DENUNCIATIONS TO ALL COMMENTATORS, POLITICIANS, JOURNALISTS OR PSEUDO-SCIENTISTS WHO BY MEANS OF TV HAVE COMMITTED CRIMES OF INCITEMENT TO HATRED, INCITEMENT TO VIOLENCE AND INCITEMENT TO SOCIAL DISCRIMINATION 2) OPENING INVESTIGATIONS ON THE CIRCULARS IS…	0.000292629	0.000125498
Reazione avversa di un ragazzino di 12 anni al vaccino Covid in Malesia ?? UNISCITI AL CANALE TELEGRAM ????????????	Adverse reaction of a 12-year-old boy to Covid vaccine in Malaysia ? JOIN THE TELEGRAM CHANNEL ????????????	0.002356976	0.00252226
SCIENZIATO J&J AMMETTE CHE I BAMBINI NON HANNO BISOGNO DEL VACCINO COVID	J&J SCIENTIST ADMITS CHILDREN DON'T NEED COVID VACCINE	0.035154343	0.006460696
i medici cominciano a vedere anche strane tipologie di cancro nei vaccinati...	doctors are also beginning to see strange types of cancer in vaccinees....	0.10723415	0.014087677
Terza dose non obbligatoria per personale sanitario sbaglio o stanno facendo marcia indietro ?	Third dose not mandatory for health personnel am I wrong or are they backtracking ?	0.942389131	0.045627296
A Milano da quello che ne so li hanno già vaccinati con 3 quasi tutti	In Milan from what I know they have already vaccinated them with 3 almost all of them	0.318906724	0.139607698
Si stanno organizzando, in silenzio. Presto chi rifiuta il vaccino sarà un malato mentale che potrà essere sottoposto a TSO… con il beneplacito degli psicologi.	They are organizing, quietly. Soon those who refuse the vaccine will be mentally ill people who can be subjected to TSOs--with the approval of psychologists.	0.000151128	0.000067843
Léo, 12 anni, non vuole farsi vaccinare e si esprime in un servizio del quotidiano La Provence: “Ho studiato su internet perché sono un appassionato di biologia e ho visto che il vaccino è in fase di sperimentazione. Non voglio essere una cavia. "" Bravo Léo!??"	Léo, 12, does not want to be vaccinated and expresses himself in a report in the newspaper La Provence: ""I studied on the Internet because I am a biology buff and I saw that the vaccine is being tested. I don't want to be a guinea pig. "" Bravo Léo!!!	0.425430417	0.295682192
?? 10-2-2021 COVID-19 VACCINI COVID CHE CAUSANO IL CANCRO ??	?? 10-2-2021 COVID-19 VACCINI COVID CHE CAUSANO IL CANCRO ??	0.235891342	0.116545409
Agghiacciante riflessione sullossido di GRAFENE contenuto nei vaccini, speriamo che sia sbagliata ma temo che sia vera purtroppo.. E credo che questo intervento di Vincent Merisi meriti un titolo preciso: VACCINI E IMMUNODEPRESSIONE ""ora ti spiego come funziona e come funzionerà Il “grafene” (contenuto nei pseudo-vaccini) cattura il ferro contenuto nei globuli rossi, rendendo l'organismo immunod…	Chilling reflection about the GRAPHENE contained in vaccines, we hope it is wrong but I fear it is true unfortunately... And I think this intervention by Vincent Merisi deserves a specific title: VACCINES AND IMMUNODEPRESSION ""now I'll explain how it works and how it will work The ""graphene"" (contained in pseudo-vaccines) captures the iron contained in red blood cells, making the body immunode…	0.000473499	0.000062451
Non ci voglio stare in mezzo ai NON vaccinati"" "	I don't want to be around NON-vaccinated people.""	0.693953395	0.10288921
AUSTRALIA SOTTO CONTROLLO MILITARE. Non una parola di condanna da parte di nessun governo. Il tenente generale Frewen, comandante dell'operazione COVID-Force in Australia, dirà: ""Farò in modo che tutti ricevano una dose entro Natale 2021""."	AUSTRALIA UNDER MILITARY CONTROL. Not a word of condemnation from any government. Lt. Gen. Frewen, commander of Operation COVID-Force in Australia, will say, ""I will make sure everyone gets a dose by Christmas 2021.""	0.015974194	0.007134676
Vittime dei vaccini COVID 752.801 Eventi avversi 71.036 Ricoveri 85.377 Cure urgenti 6.737 Anafilassi 9.035 Paralisi di Bell 2.262 Aborti spontanei 7.582 Attacchi di cuore 6.812 Miocardite/Pericardite 20.789 Disabilità Permanente 15.937 Decessi Perché i funzionari della sanità pubblica e i politici ignorano i dati? Perché ignorano le vittime del vaccino COVID ?	COVID vaccine victims 752,801 Adverse events 71,036 Hospitalizations 85,377 Urgent care 6,737 Anaphylaxis 9,035 Bell's palsy 2,262 Spontaneous abortions 7,582 Heart attacks 6,812 Myocarditis/Pericarditis 20.789 Permanent disability 15,937 Deaths Why do public health officials and politicians ignore the data? Why do they ignore COVID vaccine victims ?	0.323566318	0.024571896
Leggete il PDF allegato ?????? Carlo buonasera, approfitto della tua disponibilità per farti avere un documento che ho elaborato confrontando i dati EMA ed AIFA disponibili ai link riportati e comparando i dati per i paesi europei tenendo presente che, per essere coerente, mi sono accertato prima che le percentuali di ""vaccinazione"" con prima e seconda dose fossero comparabili. Ne è venuto fuor…	Read the attached PDF ?????? Carlo good evening, I would like to take advantage of your willingness to provide you with a document that I prepared by comparing the EMA and AIFA data available at the links provided and comparing the data for European countries, keeping in mind that, to be consistent, I first made sure that the rates of ""vaccination"" with first and second dose were comparable. Th…	0.426622719	0.567074478
Crisanti Il greenpass non è uno strumento di sanità pubblica, ma induce le persone a vaccinarsi. La protezione da infezione è pari al 30 40% dopo sei mesi.	Crisanti The greenpass is not a public health tool, but induces people to get vaccinated. Protection from infection is 30 40% after six months.	0.004944026	0.00152567
Altro giretto veloce nelle trasmissioni tv. Cosa si nota nel dibattito dei loro salottini bene? Sostanzialmente il tavolo si basa su un quesito: - Il Green Pass è davvero utile o una misura subdola per obbligare la gente a vaccinarsi? Ecco che allora abbiamo da una parte i paladini delle ingiustizie sociali che sbraitano: ""non è giusto questo green pass, lo Stato deve avere il coraggio di metter…	Another quick tour of TV broadcasts. What do you notice in the debate in their fine living rooms? Basically the table is based on one question: - Is the green pass really useful or a sneaky measure to force people to vaccinate? So here then we have on one side the champions of social injustice ranting, ""this green pass is not fair, the state must have the courage to put the obligationo!!!!."" An…	0.775702775	0.046325535
Over 80: più ricoverati e morti di Covid fra i vaccinati completi che fra i non vaccinati! Questo è ciò che si evince dai dati mensili del bollettino di sorveglianza dell'Istituto superiore di Sanità pubblicato sabato 25 settembre. Dati che lasciano poco all’immaginazione: della serie che l’esperienza di Israele ed Inghilterra non ci ha insegnato nulla ed ora? Ora siamo nelle loro stesse condizio…	Over 80: More hospitalized and Covid deaths among the fully vaccinated than among the unvaccinated! This is what can be seen from the monthly data in the surveillance bulletin of the Istituto Superiore di Sanità published on Saturday, September 25. Data that leave little to the imagination: of the series that the experience of Israel and England taught us nothing and now? Now we are in the same c…	0.194509566	0.035254866
In nome della sicurezza pubblica i sinistri lasciano a casa senza retribuzione gli operatori sanitari. A Modena, secondo l’inchiesta pubblicata dal quotidiano online La Pressa, sembra che molti operatori presentino anticorpi ridotti al minimo e quindi potrebbero essere a rischio esattamente come chi non è vaccinato. O addirittura pare siano più scoperti, rispetto per esempio ad altri operatori sa…	In the name of public safety, claims leave health workers at home without pay. In Modena, according to the investigation published by the online newspaper La Pressa, it appears that many workers have minimal antibodies and therefore may be at exactly the same risk as those who are not vaccinated. Or even it seems they are more uncovered, compared to, for example, other health workers who have rec…	0.571687341	0.068477184
I ragazzi muoiono ovunque nel mondo a causa del vaccino. Se per voi è tutto normale…	Kids are dying everywhere in the world because of the vaccine. If this is all normal for you.	0.541837156	0.323607296
??Sin dal mese di dicembre 2020 è noto che nessun vaccino anti-COVID-19 conferisce un livello di protezione del 100%, ??il 28/5/2021 il PDCM Draghi, al World Economic Forum, affermava che le varianti possono rendere inefficaci i vaccini, ?? Il 9 luglio 2021 l'ISS, nel Quarto Rapporto sulle Varianti CV-19, ha comunicato che: ?? la variante inglese (Alfa) era ancora la più diffusa in Italia ma in d…	??Since December 2020 it has been known that no anti-COVID-19 vaccine confers 100% protection, ??on 5/28/2021 PDCM Draghi, at the World Economic Forum, stated that variants may render vaccines ineffective, ?? On July 9, 2021, the ISS, in its Fourth Report on CV-19 Variants, reported that ? ?? the English variant (Alpha) was still the most prevalent variant in Italy but declining (57.8%), and that…	0.775805354	0.031058609
Comunque sta uscendo tutto!pagheranno !c''e'ormai troppo rumore...testimonianze anche in TV della 3 dose non si fida piu'nessuno...ora con l'esempio di Israele voglio vedere...i grafici sull'andamento delle vacinazioni sono fermi??	However it is all coming out!they will pay !there is now too much noise...testimonies even on TV of the 3 dose no one trusts anymore...now with the example of Israel I want to see...the graphs on the trend of vacinations are stopped?	0.256018639	0.081477582
Episodio dell'inchiesta di O'Keefe nel mondo dei produttori di ""vaccini"". Nel video sentirete gli scienziati della Pfizer ammettere: ? che le cure saranno messe da parte, ? che le difese immunitarie valgono più di qualunque ""vaccino"", ? che bisogna rendere impossibile la vita dei no-vax per vaccinare tutto il mondo, ? che Pfizer è in attesa di risultati in merito al suo ""vaccino"" come causa…	Episode of O'Keefe's investigation into the world of ""vaccine"" manufacturers. In the video you will hear Pfizer scientists admit: ? that cures will be put on the back burner, ? that immune defenses are worth more than any ""vaccine,"" ? that it must be made impossible for no-vaxers to vaccinate the whole world, ? that Pfizer is awaiting results regarding its ""vaccine"" as a cause of heart atta…	0.001364052	0.001047015
???? VARIANTE VACCINI - TROMBOSI OCULARE POST	???? VACCINE VARIANT - OCULAR THROMBOSIS POST	0.11203751	0.041421235
1. Al Parlamento del Paraguay, il deputato Jorge Britez, ha riassunto: ""Ci sono effetti indesiderati ai vaccini, alcuni terribili avendo ad esempio colpito di recente un altro deputato, che aveva diritto a una trasfusione di sangue, ma anche molti altri (cita altri casi) tra cui una ragazza di 18 anni che non può più camminare! E tu che prima non ti importava se le persone erano malate, povere, …	1. In the Parliament of Paraguay, MP Jorge Britez, summed up, ""There are side effects to vaccines, some terrible having for example recently affected another MP, who was eligible for a blood transfusion, but also many others (he cites other cases) including an 18-year-old girl who can no longer walk! And you who previously didn't care if people were sick, poor, unhealthy, had jobs, you hire peop…	0.000110298	0.000066415
?????????????? Grande sorpresa al terzo No Paura Day Bergamo, ci verrà a trovare Eleonora Brigliadori...	?????????????? Big surprise at the third No Fear Day Bergamo, we will be visited by Eleonora Brigliadori...	0.094076514	0.127173364
Buongiorno. Vi parlo da Parigi. Ce un'associazione legale in Itali che stia lottando contro la plandemia con azioni legali? In Spagne c'e l'associazione Liberum, che stanno presentando dinuncce davanti i tribunali per tutto che coinvolge questa farsa( masxherine, efetti vaccini, lockdown) Qualquno puo dirmi, se c'e un'associazione cosi in Italia? Grazie in anticipo della risposta	Good morning. I am speaking to you from Paris. Is there a legal association in Itali that is fighting the plandemic with legal actions? In Spagne there is the association Liberum, which are presenting dinuncce before the courts for everything involving this farce( masxherine, efetti vaccines, lockdown) Can anyone tell me, if there is such an association in Italy? Thank you in advance for your ans…	0.25795719	0.373549163
ATTENZIONE! E' STATA APPENA DETTA TUTTA LA VERITÀ!!!! Rete 4 ""Stasera Italia"" di Palombelli ospite Carlo Frecciero. Palombelli ha offerto uno spazio in solitaria a Frecciero di circa15 minuti. Alla domanda perché esistono i no vax, e se sono pazzi Frecciero, molto abilmente, è partito subito dal contesto internazionale geo politico, arrivando subito a Karl Swhab ed esponendo il grande reset. Co…	WARNING. HAS JUST BEEN TOLD THE WHOLE TRUTH!!!! Rete 4 Palombelli's ""Stasera Italia"" hosted Carlo Frecciero. Palombelli offered a solo slot to Frecciero of about 15 minutes. When asked why the no vax people exist, and if they are crazy Frecciero, very cleverly, started immediately from the international geo political context, coming straight to Karl Swhab and exposing the big reset. Twist!!!!!!…	0.405431449	0.157627106
Avete sentito cosa ha detto il pennuto da Fazio? È confortante sapere che il responsabile della campagna vaccinale non abbia la benché minima idea di che cosa stiano inoculando. Il giorno dopo, i giornali, invece di denunciare la grave impreparazione del signore in questione, che ha fatto? Ma è ovvio, l'ennesima sviolinata al potere. La mattina, quando ci svegliamo, ci diamo spesso il classico bu…	Did you hear what the bird said at Fazio's? It is comforting to know that the head of the vaccination campaign has no idea what they are inoculating. The next day, the newspapers, instead of denouncing the gross unpreparedness of the gentleman in question, what did he do? But of course, yet another fawning over power. In the morning, when we wake up, we often give ourselves the classic slap on th…	0.000058099	0.000025605
Fa paura,? Si....Notizia ufficiale ANSA del 28 settembre 2021. Previsti 24 milioni di morti nei prossimi nove anni. Quanti sono i doppia dose fino ad oggi ? Circa il 40 percento di italiani. Quanto fa su sessanta milioni ? 24 ! Ventiquattro milioni di zombie che portano nel sangue una bomba a orologeria. Ma tranquilli eh, nessuna correlazione. Lo fanno per il vostro bene.	It's scary,? Yes....Official ANSA notice of September 28, 2021. Projected 24 million deaths in the next nine years. How many double-dose to date ? About 40 percent of Italians. How many out of sixty million ? 24 ! Twenty-four million zombies carrying a time bomb in their blood. But don't worry eh, no correlation. They do it for your own good.	0.182998389	0.47225073
Ma dove vivi, è quasi due anni pover'uomo che parla da tutte le parti e gli danno addosso, il mainstrem non le fa passare le sue dichiarazioni, gli hanno dato dell'incompetente come a lui a montagner e a tanti altri. non sono presi in considerazione.	But where do you live, it's almost two years poor man has been talking from all sides and they are giving him a hard time, the mainstrem doesn't let her pass his statements, they called him incompetent as they did to him to montagner and so many others. they are not taken into consideration.	0.069189489	0.005675048
Giuseppe, [05.10.21 19:42] ((FATE GIRARE PER CORTESIA PER LA MASSIMA CONDIVISIONE)) vi giro due pdf, preparati daun gruppo a Cagliari, il primo è un elenco con indirizzi e-mail a cui inviare il secondo documento con riassunte tutte le informazioni aggiornate relative a covid-19, sars-cov-2, cure e vaccini con i loro effetti avversi e morti. La e-mail dal contenuto tipo: ""Perchè non avete detto c…	Joseph, [05.10.21 7:42 PM] ((MAKE SHEW FOR CARE FOR MAXIMUM SHARING)) I am sending you two pdfs, prepared by a group in Cagliari, Italy, the first is a list with e-mail addresses to send the second document with summarized all the updated information related to covid-19, sars-cov-2, treatments and vaccines with their adverse effects and deaths. The e-mail content like, ""Why didn't you say that t…	0.006410956	0.015657544
gli ultimi dati sulla sanità pubblica mostrano che le persone vaccinate contro il Covid-19 hanno rappresentato l'81% dei decessi per Covid-19 quest'estate, mentre i dati del governo del Regno Unito mostrano che i decessi per Covid-19 sono oltre 11 volte superiori a quelli dell'anno scorso e l'Ufficio per I dati delle statistiche nazionali mostrano che da quando agli adolescenti è stato somministr…	The latest public health data show that people vaccinated against Covid-19 accounted for 81 percent of Covid-19 deaths this summer, while U.K. government data show that Covid-19 deaths are more than 11 times higher than last year, and the Office for National Statistics data show that since teenagers were first given the Covid-19 vaccine there has been a 63 percent increase in deaths among teenage…	0.0003618	0.000225604
Myrta Merlino: ""Isabella è un tecnico di laboratorio e ancora non si è vaccinata… ho capito bene?"" Ospite: ""Si."" Myrta Merlino: ""Ah… e come mai ancora non si è vaccinata?"" Ospite: ""Io dosavo gli anticorpi anti SARS-CoV-2 e inattivavo i tamponi per la diagnostica molecolare..."" Myrta Merlino: ""E dopo aver visto tutti questi tamponi positivi non le è venuta voglia di vaccinarsi?"" Ospite: …	Myrta Merlino: ""Isabella is a lab technician and she hasn't been vaccinated yet...do I have that right?"" Guest: ""Yes."" Myrta Merlino: ""Ah...and how come she still hasn't been vaccinated?"" Guest: ""I used to dose SARS-CoV-2 antibodies and inactivate swabs for molecular diagnostics..."" Myrta Merlino: ""And after seeing all these positive swabs, you didn't feel like getting vaccinated?"" Gues…	0.446179897	0.170217246
Una piccola compilation delle recenti proteste all'estero, che chi guarda i telegiornali non può aver visto. Fategli vedere quanti pazzi ci sono al mondo senza 'vaccino' e senza museruola poi chiedetegli come mai non si ammalano. Scommettiamo che vi dicono che è fortuna? ?? Non preoccupatevi, è in preparazione anche la compilation italiana. ????	A small compilation of recent protests abroad that people watching the news may not have seen. Show them how many crazy people there are in the world without 'vaccine' and without a muzzle then ask them how come they don't get sick. Wanna bet they tell you it's luck? ?? Don't worry, the Italian compilation is also being prepared. ????	0.56167531	0.169386208
Decessi Covid 5 ottobre 2020: 16 decessi 5 ottobre 2021: 50 decessi?? Il primo vaccino che funziona così bene che fa triplicare i morti invece che diminuirli ??????????????	Covid deaths October 5, 2020: 16 deaths October 5, 2021: 50 deaths? The first vaccine that works so well that it triples deaths instead of decreasing them ??????????????	0.012529343	0.014996976
Questa si chiama semplicemente coesione sociale, affinché nessuno possa essere tagliato fuori!! Gli altri settori lavorativi dovrebbero comportarsi allo stesso modo!! Comprese le forze dell'ordine.... Perché la ruota gira sempre, e se non la fermiamo tutti assieme prima o poi investirà anche coloro che ci stanno dando addosso solo ed esclusivamente per aver preso una scelta diversa dagli altri, s…	This is simply called social cohesion, so that no one can be cut off!!! Other work sectors should behave in the same way!!! Including law enforcement.... Because the wheel is always turning, and if we don't stop it all together sooner or later it will also run over those who are giving us a hard time just and exclusively for taking a different choice than others, simply because we are not all the…	0.514879644	0.643141568
Questo è quello che hanno trovato le analisi eseguite sui vaccini dalla dottoressa americana Carrie Madej. Le immagini sono ingrandite di circa 400 volte. Quello che stiamo vedendo è con ogni probabilità un parassita. Ancora non è chiaro esattamente che tipo di parassita sia, ma è chiaro un fatto. Non dovrebbe essere lì. Il cartello farmaceutico di Bill Gates ha portato avanti il più grave crimin…	This is what analyses performed on vaccines by U.S. Dr. Carrie Madej found. The images are magnified about 400 times. What we are seeing is most likely a parasite. It is still not clear exactly what kind of parasite it is, but one fact is clear. It should not be there. Bill Gates' pharmaceutical cartel has carried out the greatest crime against humanity in history along with the complicity of cor…	0.014095753	0.001004815
L'ordine dei medici sospende Meluzzi perché non vaccinato. Bene! 1- Intanto è una medaglia all'onore. 2- Ora Dr. Alessandro Meluzzi vogliamo a grande richiesta che tu faccia i nomi di chi ti ha offerto l'acqua salata in cambio di spot per il siero di lunga vita. È giunta l'ora ??	Medical board suspends Meluzzi for not being vaccinated. Good! 1- Meanwhile it is a badge of honor. 2- Now Dr. Alessandro Meluzzi we want by popular demand that you name the names of those who offered you salt water in exchange for commercials for long life serum. Has the time come ?	0.246022791	0.348596215
Cari amici e fratelli di RESISTENZA. Crediamo che tutti siate ormai consapevoli della grave situazione democratica italiana. Ben venga ogni iniziativa sia in ambito giudiziario che territoriale. Chiediamo di aderire tutti anche a questa perché ciò che sta avvenendo in Italia non sia noto alle.organizzazioni mondiali solo per come raccontato dagli organi governativi. Vi preghiamo di inviare una ma…	Cari amici e fratelli di RESISTENZA. Crediamo che tutti siate ormai consapevoli della grave situazione democratica italiana. Ben venga ogni iniziativa sia in ambito giudiziario che territoriale. Chiediamo di aderire tutti anche a questa perché ciò che sta avvenendo in Italia non sia noto alle.organizzazioni mondiali solo per come raccontato dagli organi governativi. Vi preghiamo di inviare una ma…	0.025256723	0.153678089
Se ci fossero dubbi sul fatto che le epidemie di coronavirus ci sono sempre state ecco qui la riprova: all'Istituto Negri hanno trovato anticorpi per il covid in sangue vecchio di 10 anni. Vaccini de che?	If there was any doubt that coronavirus outbreaks have always been there, here is the proof: at the Negri Institute they found antibodies for covid in 10-year-old blood. Vaccines de che?	0.005775928	0.001055479
Quando metti come commissario un militare in una pandemia sanitaria, la situazione diventa quantomeno anomala. Di fatto stiamo parlando ""dell'Idiota Utile"" nel senso che diamo l'incarico ad un inesperto che fa e firma tutto quello che gli si dice senza sapere quello che sta facendo. Risultato non sa nulla del COVID e relativa pandemia! Solo per capire l'altro caso eclatante è stato Junker il Pr…	When you put a military man as commissioner in a health pandemic, the situation becomes at least anomalous. In fact we are talking about ""the Useful Idiot"" in the sense that we give the assignment to an inexperienced person who does and signs everything he is told without knowing what he is doing. Result he knows nothing about COVID and related pandemic! Just to understand the other egregious c…	0.009707302	0.001257092
Bassetti: ""ma che cosa si aspettava la gente che un medico dicesse, di non vaccinarsi?"""	Bassetti: ""but what did people expect a doctor to say, don't vaccinate?""	0.587444961	0.086973041
La Legge non ammette IGNORANZA: è ora che ognuno conosca e studi le leggi per tutelarsi, difendere e far valere i PROPRI DIRITTI. 1)Costituzione Art. 54: Tutti i cittadini hanno il dovere di essere fedeli alla Repubblica e di osservarne la Costituzione e le leggi"". La Costituzione è al primo posto nella gerarchia delle leggi italiane. A partire dal 31.1.2020 in poi lo ""stato di emergenza per ri…	THE LAW DOES NOT ALLOW IGNORANCE: It is time for everyone to know and study the laws to protect themselves, defend and enforce OWN RIGHTS. 1)Constitution Art. 54: All citizens have the duty to be loyal to the Republic and to observe its Constitution and laws."" The Constitution ranks first in the hierarchy of Italian laws. From 1/31/2020 onward, the ""state of emergency due to health risk"" (and …	0.000075546	0.000053927
Biden afferma che le persone che hanno deciso di farsi vaccinare invece di essere licenziate ""hanno scelto di vaccinarsi"". Con una pistola puntata alla tempia, tu "" scegli"" di obbedire."	Biden says that people who decided to get vaccinated instead of being fired ""chose to get vaccinated."" With a gun to your head, you "" choose"" to obey.	0.102945358	0.017210126
VIDEO IMPORTANTISSIMO DA DIFFONDERE Le emorragie causate dal vaccino anti COVID-19 verranno coperte dicendo che è in corso una nuova epidemia di Marburg, la febbre emorragica. E indovinate? È già pronto il vaccino e contiene una sostanza mortale.	IMPORTANT VIDEO TO DIFFUSE Hemorrhages caused by the COVID-19 vaccine will be covered up by saying that a new outbreak of Marburg hemorrhagic fever is underway. And guess what? The vaccine is already ready and it contains a deadly substance.	0.00273338	0.000233918
È un virus così mortale che devi farti il tampone per vedere se ce l'hai. È una pandemia così grave che gli ospedali sono disposti a licenziare centinaia di migliaia di infermieri e medici durante questa situazione. È un vaccino così efficace che non funziona a meno che ce lo facciamo tutti?	It is such a deadly virus that you have to swab yourself to see if you have it. It is such a pandemic that hospitals are willing to lay off hundreds of thousands of nurses and doctors during this situation. Is it such an effective vaccine that it won't work unless we all get it?	0.602865279	0.161428243
?? Questo Video (versione lunga) dimostra e prova in modo incontrovertibile la ""dolosa falsità"" che il Premier Draghi ha detto durante la conferenza stampa del 22 Luglio 2021 per far credere agli italiani che con il Green Pass avrebbero la garanzia di ritrovarsi tra persone non contagiose e, dunque, per indurli a vaccinarsi... ?? Mentre, in realtà, come era a lui già ben noto da mesi e come si …	?? This Video (long version) incontrovertibly demonstrates and proves the ""malicious falsehood"" that Premier Draghi said during the July 22, 2021 press conference to make Italians believe that with the Green Pass they would be guaranteed to find themselves among people who are not contagious and, therefore, to induce them to vaccinate... ?? While, in fact, as he was already well aware of for mo…	0.095948607	0.005023956
?? Condividete e fate girare al massimo questo Video ?? Invitate tutti (vaccinati e non) a vederlo. ?? Poniamo fine a questa sorta di dittatura ed alle bugie su cui si fonda ?? ??E' iniziato il Piano del Risveglio??	?? Share and circulate as much as possible this Video ?? Invite everyone (vaccinated and not) to see it. ?? Let us put an end to this kind of dictatorship and the lies on which it is based ?? ??The Plan of Awakening has begun ?	0.041950196	0.006738812
?? Questo Video (versione breve) dimostra e prova in modo incontrovertibile la ""dolosa falsità"" che il Premier Draghi ha detto durante la conferenza stampa del 22 Luglio 2021 per far credere agli italiani che con il Green Pass avrebbero la garanzia di ritrovarsi tra persone non contagiose e, dunque, per indurli a vaccinarsi... ?? Mentre, in realtà, come era a lui già ben noto da mesi e come si …	?? This Video (short version) incontrovertibly demonstrates and proves the ""wilful falsehood"" that Premier Draghi said during the July 22, 2021 press conference to make Italians believe that with the Green Pass they would be guaranteed to find themselves among people who are not contagious and, therefore, to induce them to vaccinate... ?? While, in fact, as he had already been well aware of for…	0.095948607	0.005023956
CONFRONTO TRA IMMUNITÀ NATURALE SARS-CoV-2 E IMMUNITÀ INDOTTA DA VACCINO - REINFEZIONI VERSUS INFEZIONI INTERCORRENTI Pubblichiamo la traduzione in italiano di un interessante studio fatta dal nostro team traduttori.	COMPARISON BETWEEN NATURAL SARS-CoV-2 IMMUNITY AND VACCINE-Induced IMMUNITY - REINFECTIONS VERSUS INTERCURRENT INFECTIONS We publish the Italian translation of an interesting study done by our translation team.	0.000102884	0.00010648
AUSTRALIA SOTTO CONTROLLO MILITARE, senza che nessun governo straniero si spenda in una parola di condanna (dov'è che ho già sentito l'intenzione di creare una situazione del genere???), il tenente generale Frewen, comandante dell'operazione COVID-Force in Australia, ha detto: ""Farò in modo che tutti ricevano una dose entro Natale 2021"". Se riusciranno a far scattare i disordini in piazza, ques…	AUSTRALIA UNDER MILITARY CONTROL, without a word of condemnation from any foreign government (where have I heard of the intention to create such a situation before??), Lieutenant General Frewen, commander of Operation COVID-Force in Australia, said, ""I will make sure that everyone gets a fix by Christmas 2021. If they can trigger riots in the streets, that is what will happen in Italy as well. T…	0.165365756	0.232631624
El admirable discurso sobre el green pass, de 7 de octubre a la Comisión de Asuntos Constitucionales del Senado del filósofo Giorgio Agamben, frente a los parlamentarios, que ya no podrán decir, en su defensa, que no han sido informados sobre el sistema sistemático de exención del parlamento italiano y las instituciones nacionales vigentes. Para futura referencia . ??	The admirable speech on the green pass of October 7 to the Constitutional Affairs Committee of the Senate by the philosopher Giorgio Agamben, in front of the parliamentarians, who will no longer be able to say, in their defense, that they have not been informed about the systematic system of exemption of the Italian parliament and the national institutions in force. For future reference . ??	0.002254277	0.002871096
Tra tutti i vaccini che ho conosciuto nella mia vita pertosse, difterite, tetano, vaiolo, morbillo, rosolia, parotite, epatite, meningite e tubercolosi, non ho mai visto un vaccino che dice che devo indossare la mascherina e mantenere il distanziamento sociale anche quando si è completamente vaccinati. Non ho mai sentito parlare di un vaccino che farebbe in modo che io possa ancora contrarre o di…	Of all the vaccines I have known in my life for whooping cough, diphtheria, tetanus, smallpox, measles, rubella, mumps, hepatitis, meningitis, and tuberculosis, I have never seen a vaccine that says I have to wear a mask and maintain social distancing even when fully vaccinated. I have never heard of a vaccine that would make it so that I could still contract or spread the virus even when fully v…	0.161315054	0.078653276
Tra tutti i vaccini che ho conosciuto nella mia vita pertosse, difterite, tetano, vaiolo, morbillo, rosolia, parotite, epatite, meningite e tubercolosi, non ho mai visto un vaccino che dice che devo indossare la mascherina e mantenere il distanziamento sociale anche quando si è completamente vaccinati. Non ho mai sentito parlare di un vaccino che farebbe in modo che io possa ancora contrarre o di…	Of all the vaccines I have known in my life for whooping cough, diphtheria, tetanus, smallpox, measles, rubella, mumps, hepatitis, meningitis, and tuberculosis, I have never seen a vaccine that says I have to wear a mask and maintain social distancing even when fully vaccinated. I have never heard of a vaccine that would make it so that I could still contract or spread the virus even when fully v…	0.055490315	0.018484294
Tutti i vaccini per il virus COVID-19 in distribuzione sono prodotti e/o testati con linee cellulari originate da bambini abortiti L'esenzione per obiezione di coscieza è un diritto. «LA VERITÀ VI FARÀ LIBERI» (Gv 8,32)	All COVID-19 vaccines in distribution are produced and/or tested with cell lines originating from aborted babies Exemption for conscientious objection is a right. ""THE TRUTH WILL MAKE YOU FREE"" (Jn. 8:32)	0.0009	0.000298321
«Si precisa come al singolo, o alla collettività, spetti la resistenza contro lo Stato, se esso avvalendosi della sua veste di sovranità, tenta di menomare i diritti sanciti dalla Costituzione e dalle leggi». Aldo Moro, seduta per la Costituzione di martedì 3 dicembre 1946	It is made clear how it is incumbent upon the individual, or the community, to resist against the State, if it, availing itself of its sovereignty, attempts to undermine the rights enshrined in the Constitution and the laws."" Aldo Moro, sitting for the Constitution on Tuesday, December 3, 1946	0.000008451	0.000006449
Breve riassunto per il 15 ottobre e giorni antecedenti o successivi a questa data ??? non firmate moduli sottoposti a voi, dalla vostra azienda in qualsiasi forma ??? non firmate circolari sottoposte dai sindacati all'interno della vostra azienda ??? non rispondete MAI a comunicazioni via mail ??? Cancellatevi dalle chat aziendali WhatsApp ??? la sospensione ha valore solo se viene comunicata per…	Brief summary for Oct. 15 and days before or after this date ??? do not sign forms submitted to you, by your company in any form ??? do not sign circulars submitted by unions within your company ??? NEVER respond to email communications ??? unsubscribe from company WhatsApp chats ??? the suspension is valid only if it is communicated in writing in a legally valid form, i.e. PEC and/or registered …	0.688063681	0.477228433
?? A volte ritorna... Chissà perché? Forse perché ora abbiamo il ''vaccino'' doppio influenza-covid? ????... E le museruole, il distanziamento e la sterilizzazione delle mani non funzionano più per farla scomparire? ????	?? Sometimes it comes back... I wonder why? Maybe because we now have the double influenza-covid ''vaccine''? ????... And muzzles, hand spacing and sterilization no longer work to make it go away? ????	0.584248841	0.077392459
In Australia la campagna 'vaccinale' procede a gonfie vele. 1+1=11 Vaccinatevi!!! ??	Australia's 'vaccination' campaign is going strong. 1+1=11 Vaccinate yourselves!!! ??	0.013572633	0.065231055
Il 15 ottobre non entrate in azienda, non esponente nessun lasciapassare ??, nemmeno il documento del tampone eseguito. Le aziende che lo chiedono si troveranno immediatamente in difficoltà non avendo forza lavorativa sufficiente. Se vi mettono in sospensione senza stipendio ?? si mettono in condizione di autosospendersi. E non possono assumere personale avendo dipendenti sospesi che potrebbero t…	On October 15, do not enter the company, exposing no pass, not even the document of the executed buffer. Companies that ask for it will immediately find themselves in trouble by not having sufficient manpower. If they put you on suspension without pay ?? they put themselves in a position to self-suspend. And they cannot staff themselves by having suspended employees who could return to work. It w…	they have thought of them all. If you opt for the swab not to vaccinate, it is obvious that you do not have Nazigreen. And therefore that you are not vaccinated ??. This way they will collect millions of swabs from the so-called no vax people. Analyzing them in cycles of at least 40 they will get a flood of false positives, all no vax. With that falsified data they will easily reach the limit to …	0.019988	0.210559994
Articolo di Luglio ma...... Coronavirus, la strategia al contrario dell’Indonesia: prima vaccina i giovani. “Così proteggiamo anche gli anziani """	Article by July ma...... Coronavirus, Indonesia's reverse strategy: first vaccinate the young. ""This way we also protect the elderly ""	0.000125796	0.000169665
Son Baggianate Marco.. non è vero, ne’ che stanno vaccinando i bambini tantomeno che stanno morendo centinaia di bambini a settimana.. solite stronzate da mass-media. (Son sul posto)	Son Baggianate Marco... it's not true, neither that they are vaccinating children much less that hundreds of children a week are dying.. usual mass-media bullshit. (I'm on the spot)	0.805741668	0.096341729
?????? Il 15 non entrate in azienda, non esponente nessun lasciapassare, nemmeno il documento del tampone eseguito. Le aziende che lo chiedono si troveranno immediatamente in difficoltà non avendo forza lavorativa sufficiente. Se vi mettono in sospensione senza stipendio si mettono in condizione di autosospendersi. E non possono assumere personale avendo dipendenti sospesi che potrebbero tornare …	?????? On the 15th do not enter the company, exposing no pass, not even the document of the executed swab. Companies that ask for it will immediately find themselves in trouble by not having sufficient manpower. If they put you on suspension without pay they put themselves in a position of self-suspension. And they cannot hire staff by having suspended employees who could return to work. It would…	they have thought of them all. If you opt for the swab not to vaccinate, it is obvious that you do not have Nazigreen. And therefore that you are not vaccinated. This way they will collect millions of swabs from the so-called extreme no vax people. Analyzing them with cycles of at least 40 they will get a flood of false positives, all no vax. With that falsified data they will easily reach the li…	0.45282504	0.146576017
Lavoratori, che siate vaccinati o no, poco importa. Il 15 dovete dare battaglia. State lavorando da più di un anno, seguendo norme di ""sicurezza"" che vi hanno imposto e che, stando ai loro dati, hanno funzionato. Ora improvvisamente dovreste dimostrare di essere sani per entrare a lavoro? Non esiste. Attenzione dunque ad avallare questa roba virando sui tamponi perché poi non si torna indietro.…	Workers, whether you are vaccinated or not, it matters little. On the 15th you must give battle. You've been working for more than a year, following ""safety"" regulations they have imposed on you that, according to their data, have worked. Now suddenly you have to prove you are healthy to get into work? No way. So be careful about endorsing this stuff by tacking on tampons because then there is …	0.757287085	0.08020246
Vaccini e linee fetali. Da volantinare e da consegnare al proprio parroco	Vaccines and fetal lines. To be leafleted and given to your pastor	0.001825482	0.001057774
Questa sera un medico che ha preso in cura un paziente mi ha detto quanto segue: Paziente di 66 anni, sano, 2/3 giorni dopo seconda dose A.Z. ha iniziato sviluppare insensibilità periferica, stanchezza. Dopo qualche giorno con sintomi in peggioramento si reca al pronto soccorso dove gli viene prescritto un ansiolitico e viene rimandato a casa. I sintomi peggiorano, le gambe non lo tengono più in …	This evening a doctor who took a patient into his care told me the following: Patient 66 years old, healthy, 2/3 days after second dose A.Z. began to develop peripheral numbness, fatigue. After a few days with worsening symptoms he went to the emergency room where he was prescribed an anxiolytic and sent home. Symptoms worsen	his legs no longer hold him up. After another 3 days he returns to the emergency room and is then admitted to neurology at another hospital. He is diagnosed with gullain barré syndrome. Severe progressive demyelinating disease (it is a much faster ALS). He is told by the ward physician that it is most likely post-vaccinal. He is asked if they have reported it and the doctor replies that he is not…	they are succubus to an unprecedented health care regime."" Good luck to the next GMOs To anyone who develops a serious or chronic condition after ""treatment,"" I suggest contacting a malpractice agency. Some do not ask for payments	you will reimburse them for their fees only after you have been compensated, when the ASL PAYS OR WHEN YOU WIN THE CAUSE. P.S. Even when the asl denies any correlation to the relatives, as soon as a health lawyer intervenes THE TONES AND ARGUMENTS IMMEDIATELY CHANGE. I ASSURE YOU. THE ASL WILL SEEK MEDIATION SO AS NOT TO GO TO JUDGMENT AND THEY WILL PAY EVERYTHING AND QUICKLY TO AVOID PAYING DOUB…	0.66672951	0.208511561
In questo Video sono mostrate alcune delle ""incontrovertibili prove ufficiali"" che provano la dolosa falsità detta da Draghi il 22 Luglio 2021 e la totale inutilità e pericolosità delle sue scelte politiche circa l'imposizione del Green Pass... In particolare, tra l'altro, si può prendere visione della pag. 2 del Quarto Rapporto sulle Varianti da Cv-19 del 9/7/2021 pubblicato dall'Istituto Supe…	Shown in this Video is some of the ""incontrovertible official evidence"" proving the malicious falsehood told by Draghi on July 22, 2021 and the utter futility and dangerousness of his policy choices about the imposition of the Green Pass... In particular, among other things, one can take a look at page 2 of the Fourth Report on Variants from Cv-19 dated 9/7/2021 published by the Istituto Superi…	0.000343651	0.000057139
I vaccinati con cui ho parlato io non ci pensano proprio a fare lo sciopero per noi... hanno corso dei rischi facendosi inoculare e non rinunciano ad una parte del loro stipendio per noi che non vogliamo vaccinarci...parole loro...	The vaccinees I talked to really don't think about going on strike for us...they took risks by getting inoculated and they're not giving up part of their salary for us not wanting to vaccinate...their words...	0.551273286	0.074590892
Certo nn è un problema loro..adesso..poi vedremo quando ci sarà la terza..quarta dose se saranno così menefreghisti	Of course it's not their problem..now..then we'll see when there's the third..fourth dose if they'll be so mindless	0.678221107	0.139264703
PUOI ANCHE PROTESTARE IN QUESTO MODO! SI PREGA DI TRASFERIRE a tutti Messaggio dalla Francia. Black Out di 21 minuti !!!! Il 12 ottobre 2021, vogliamo fare un blackout globale di 21 minuti contemporaneamente, per mostrare la nostra forza. Dimostriamo la nostra forza! Allo stesso tempo, toglieremo tutti l'elettricità e spegneremo telefoni, cellulari, social network (Facebook, WhatsApp, ecc.). Ques…	YOU CAN ALSO PROTEST IN THIS WAY! PLEASE TRANSFER to all Message from France. 21-minute blackout !!!! On October 12, 2021, we want to have a 21-minute global blackout at the same time to show our strength. Let's show our strength! At the same time, we will all cut off electricity and turn off phones, cell phones, social networks (Facebook, WhatsApp, etc.). This is our protest against regulations,…	0.145234615	0.17232272
E adesso ve la racconto io la verità, non quella che i giornali venduti vogliono rappresentare, perché noi c'eravamo. Non eravamo 10 mila ma oltre 100 mila. Hanno omesso uno zero. Non era Forza Nuova a manifestare, ma gente comune, famiglie, insegnanti studenti, operai, impiegati, bambini e persino cani con i propri accompagnatori. Brave persone. Abbiamo marciato composti, in una manifestazione s…	And now I'll tell you the truth, not the truth that the sellout newspapers want to portray, because we were there. We were not 10.000 but over 100.000. They omitted a zero. It wasn't Forza Nuova demonstrating, but ordinary people, families, teachers students, workers, office workers, children and even dogs with their carriers. Good people. We marched composed, in a demonstration without any acts …	0.018143088	0.063276559
LEGGERE BENE: lo condivido volentieri e VOGLIO CHE LO LÈGGIATE BENE E FINO IN FONDO. Vi sarà MOLTO UTILE!!!! La Trappola Perfetta La CGIL - Direzione Nazionale è chiusa, il sabato La domanda che DOVRESTE FARVI (e non vi fate) È CHI HA SPALANCATO IL PORTONE D'ACCESSO ALLA DIREZIONE NAZIONALE, NEL SUO GIORNO DI CHIUSURA? Neanche l'allarme, è scattato! Ora, avete due buoni motivi in più per fermare …	READ IT WELL: I gladly share it and WANT YOU TO READ IT WELL AND TO THE FULL. It will be VERY HELPFUL to you!!!! The Perfect Trap The CGIL - National Headquarters is closed, on Saturday The question you SHOULD (and SHOULD NOT) ASK YOURSELF IS WHO SWITCHED OPEN THE ACCESS DOOR TO THE NATIONAL HEADQUARTERS, ON ITS CLOSING DAY? Not even the alarm, it went off! Now, you have two more good reasons to …	0.040093273	0.085054487
Il governo va avanti diritto infischiandosene dei suoi cittadini, mi auguro che tutti i lavoratori gli mandino la giusta risposta, ma la vedo dura...in genere i vaccinati, visto il rischio cui sono andati incontro, non intendono rinunciare al loro stipendio. Siamo alle solite, l'Italia è spaccata, fratelli solo se fa comodo!!! Le lacrime e sangue imposte alla Grecia in tempi meno sospetti, sono o…	The government is going straight ahead not caring about its citizens, I hope that all workers will send them the right response, but I see it hard...generally the vaccinated, given the risk they have gone to, do not intend to give up their salaries. It's the same old thing, Italy is split, brothers only when it suits!!! The tears and blood imposed on Greece in less suspicious times, are today for…	0.758568585	0.244721055
Ricordo ai vaccinati che se non li fermiamo ora ,poi si devono sparare la terza la quarta dose. ...visto il risultato di Israele ci penserei 1000 volte quindi scaduto il loro greencaz siamo sulla stessa barca	I remind the vaccinated that if we don't stop them now ,then they have to shoot the third the fourth dose. ...given the result of Israel I would think about it 1000 times so expired their greencaz we are in the same boat	0.41924274	0.145606875
Il *15 ottobre* *NON* entrate in azienda, *NON* esponete nessun lasciapassare, nemmeno il documento del tampone eseguito. Le aziende che lo chiedono si troveranno immediatamente in difficoltà non avendo forza lavorativa sufficiente. *Se vi mettono in sospensione senza stipendio si mettono in condizione di autosospendersi.* E non possono assumere personale avendo dipendenti sospesi che potrebbero …	On *October 15* *don't* enter the company, *don't* display any passes, not even the document of the executed swab. Companies that ask for it will immediately find themselves in trouble by not having sufficient manpower. *If they put you on suspension without pay, they put themselves in a position to self-suspend.* And they cannot hire staff by having suspended employees who could return to work. …	they have thought of them all. If you opt for the swab not to vaccinate, it is obvious that you do not have Nazigreen and therefore you are not vaccinated. This way they will collect millions of swabs from the so-called extreme no vax people. Analyzing them with cycles of at least 40 they will get a flood of false positives, all no vax. With that falsified data they will easily reach the limit fo…	0.323537171	0.182743013
Il Congresso americano ha convocato il fondatore di Facebook per ricordargli che non dovrà più censurare i post e i documenti che mostrano i danni da vaccino e i risarcimenti che gli Stati pagano alle famiglie che hanno figli con danni permanenti da vaccino.	The U.S. Congress summoned Facebook's founder to remind him that he will no longer have to censor posts and documents showing vaccine damage and the compensation states pay to families who have children with permanent vaccine damage.	0.00105387	0.00008605
ma loro non vedono l'ora di spararsi la terza, quarta, quinta...dose	But they can't wait to shoot their third, fourth, fifth ... dose	0.180755734	0.029008776
PUOI ANCHE PROTESTARE IN QUESTO MODO! SI PREGA DI TRASFERIRE a tutti Messaggio dalla Francia. Black Out di 21 minuti !!!! Il 12 ottobre 2021, vogliamo fare un blackout globale di 21 minuti contemporaneamente, per mostrare la nostra forza. Dimostriamo la nostra forza! Allo stesso tempo, toglieremo tutti l'elettricità e spegneremo telefoni, cellulari, social network (Facebook, WhatsApp, ecc.). Ques…	YOU CAN ALSO PROTEST IN THIS WAY! PLEASE TRANSFER to all Message from France. 21-minute blackout !!!! On October 12, 2021, we want to have a 21-minute global blackout at the same time to show our strength. Let's show our strength! At the same time, we will all cut off electricity and turn off phones, cell phones, social networks (Facebook, WhatsApp, etc.). This is our protest against regulations,…	0.145234615	0.17232272
?? PUOI ANCHE PROTESTARE IN QUESTO MODO! ?Messaggio dalla Francia. Black Out di 21 minuti !!!!? Il 12 ottobre 2021, vogliamo fare un blackout globale di 21 minuti contemporaneamente, per mostrare la nostra forza. Dimostriamo la nostra forza! Allo stesso tempo, toglieremo tutti l'elettricità e spegneremo telefoni, cellulari, social network (Facebook, WhatsApp, ecc.). Questa è la nostra protesta co…	?? YOU CAN EVEN PROTEST IN THIS WAY! ?Message from France. 21-minute blackout !!!!? On October 12, 2021, we want to have a 21-minute global blackout at the same time to show our strength. Let's show our strength! At the same time, we will all cut off electricity and turn off phones, cell phones, social networks (Facebook, WhatsApp, etc.). This is our protest against regulations, restrictions of b…	0.586837888	0.047311425
Il regime di Draghi ha tirato fuori all'ultimo minuto le disposizioni applicative del certificato razziale vaccinale per la pubblica amministrazione. La prima cosa da notare è che stavolta hanno deciso di adottare il dpcm piuttosto che il decreto legge, e sappiamo quindi che il decreto del presidente del consiglio dei ministri non ha nessuna validità legislativa. Non appena però leggiamo il testo…	The Draghi regime pulled out at the last minute the implementing provisions of the racial vaccination certificate for public administration. The first thing to note is that this time they decided to adopt the dpcm rather than the decree law, so we know that the decree of the prime minister has no legislative validity. As soon as we read the text in question, however, we realize that the tragedy i…	0.000395924	0.000116524
Si filma mentre la sicurezza della sua azienda la accompagna fuori dal luogo di lavoro perché non vaccinata	She films herself as her company security escorts her out of the workplace because she is not vaccinated	0.058092505	0.010866433
Infirmière, 29 ans, en bonne santé et ayant déjà eu le Covid (donc anticorps), elle est escortée par des vigiles pour quitter son poste car non vaccinée. Dans la vidéo, elle dit sa peine à croire ce qui arrive mais surtout qu'elle compte se battre pour elle, pour tous.	Nurse, 29 years old, in good health and having already had the Covid (so antibodies), she is escorted by security guards to leave her post because she has not been vaccinated. In the video, she says she can't believe what's happening, but above all that she intends to fight for herself, for everyone.	0.026392698	0.035021514
La vogliamo formare una massa ?? critica per il 15 ottobre oppure preferiamo stare con il telefonino ???? in mano sul divano ??? a piangerci addosso? Se ci diamo una mossa tutti quanti possiamo far cadere questo governo abusivo, non è difficile, smettetela di credere che verrà ciuffo biondo ??????? o gli alieni ???? a salvarci. Seguici su	Do we want to form a mass ?? critical mass for October 15 or do we prefer to stay with our cell phones ???? in hand on the sofa ??? crying over ourselves? If we all get a move on we can bring down this abusive government, it is not difficult, stop believing that it will come blond wisp ??????? or aliens ???? to save us. Follow us on	0.365834206	0.069666892
E i costi dei ricoveri dei vaccinati? Quelli non contano?	What about the costs of vaccinees' hospitalizations? Don't those count?	0.694706917	0.070852816
Così come i banchi a rotelle,le mascherine taroccate comprate e poi sequestrate o i panini alla porchetta gelati biglietto allo stadio pagati per far vaccinare le persone??	As well as the rolling desks,the mock masks bought and then seized or the porchetta sandwiches ice cream ticket at the stadium paid for people to be vaccinated???	0.580991149	0.039403915
Già, vogliamo aggiungere pure 16€ a vaccino + altrettanti al medico di base moltiplicati per 60 milioni di dosi. A me risulta, così a spanne, un paio di miliardi, o sbaglio??? E gli stipendi munifici dei vaccinatori? E un altra miliardata per la terza dose? Sempre se non sia vera la notizia che il costo del vaccino stia aumentando al terzo giro. E il problema sono i ricoveri dei non vaccinati? Qu…	Yeah, we also want to add 16€ per vaccine + as much to the GP multiplied by 60 million doses. That works out to me, so roughly, to a couple of billion, or does it??? What about the munificent salaries of vaccinators? And another billion for the third dose? That is, if the news that the cost of the vaccine is rising on the third round is not true. And the problem is the hospitalizations of the unv…	0.921436906	0.04663673
?????? Senatore degli Stati Uniti Rand Paul e il funzionario statale Xavier Becerra, che vuole imporre vaccini, si confrontano sull'immunità naturale, con risultati devastanti	?????? U.S. Senator Rand Paul and state official Xavier Becerra, who wants to mandate vaccines, confront each other over natural immunity, with devastating results	0.000018044	0.000017232
Il video dell parlamento rumeno dove dichiara che la vaccinazione non sarà mai obligatorio per il covid e che chi istiga a farlo farà carcere ha vita che i bambini non potranno mai firmare per fare il vaccino anti covid e che lor annullano lo stato di emergenza pandemica e condanna lo stato per genocidio del umanità dell' popolo rumeno ??????	The video from the Romanian parliament where they declare that vaccination will never be mandatory for covid and that those who instigate it will do prison has life that children will never be able to sign up to get the covid vaccine and that lor cancel the state of emergency pandemic and condemn the state for genocide of the humanity of 'the Romanian people ??????	0.001393795	0.000110775
Interessante questa critica senza mezzi termini su Raidue. Vaccinatevi fessi Ci vogliono far fuori Le cure esistono ma ce le nascondono Ci siamo rotti di Burioni Qui gatta ci cova. Non è possibile che questi messaggi passino sul mainstream tutto ad un tratto...chissà che sorpresa ci combinano	Interesting this unflinching critique on Raidue. Vaccinate you fools They want us out The cures exist but they hide them from us We're sick of Burioni Here we're hatching. It is not possible for these messages to go mainstream all of a sudden...who knows what surprise they are up to	0.628290296	0.353146017
Questo post è dedicato a tutti i ""figli di buona donna"" che la pandemia ha fatto venire allo scoperto...e di cui ci ricorderemo per sempre quando sarà il momento di dedicargli anche solo un minuto di attenzione. Vorrei scrivere assieme a tutti voi in questo post (potete farlo nei commenti) tutti gli idioti imbecilli e serpenti che in questi 2 anni di follia Covid sono venuti alla ribalta, come …	This post is dedicated to all the ""sons of bitches"" that the pandemic has brought out into the open...and whose attention we will forever remember when the time comes to give them even a minute's attention. I would like to write together with all of you in this post (you can do so in the comments) all the imbecile idiots and snakes who have come to the fore in these 2 years of Covid madness, su…	0.162208259	0.144516975
Al porto di Ancona 500 operai fincantieri non vaccinati tira una brutta aria ed è probabile che blocchino	At the port of Ancona 500 unvaccinated Fincantieri workers are in a bad mood and are likely to block	0.022451103	0.003578842
Sali su un treno e vai dove devi andare! E perbacco, smettiamola di chiedere ad altri cosa dobbiamo fare con i nostri diritti costituzionali. Scusa eh, ma basta farsi imboccare da qualsiasi altro, viviamo la nostra vita pienamente. Facciamo esplodere le 100/ 1000/ 10.000 contraddizioni di questa situazione paradossale, lottiamo strada per strada, treno per treno, bar per bar, tutti, tutti i giorn…	Get on a train and go where you need to go! And by golly, let's stop asking others what we should do with our constitutional rights. Sorry eh, but enough of being spoon fed by any other, let's live our lives fully. Let's explode the 100/ 1000/ 10.000 contradictions of this paradoxical situation, let's fight street by street, train by train, bar by bar, everyone, every day at all times, in every s…	0.045630991	0.925689101
Il 99.7% degli adulti di Waterford è 'vaccinato'. Waterford adesso ha la percentuale di 'infetti' più alta d'Irlanda, tutto a causa di quello sciagurato 0.3% di NEGAZIONISTI!!! 1+1=11 Vaccinatevi! ??	99.7% of Waterford adults are 'vaccinated'. Waterford now has the highest percentage of 'infected' in Ireland, all because of that wretched 0.3% of NEGATIVE people!!! 1+1=11 Vaccinate yourselves! ??	0.292743534	0.257974863
??TORINO 13/10/'21 SUL BUS 68, PIENO CARICO DI STUDENTI, STRETTI STRETTISSIMI. ??MENTRE A SCUOLA???RESTRIZIONI DI DISTANZIAMENTO SOCIALE, IL GREENPASS, VACCINI? ??NELLA STORIA, SONO SEMPRE ESISTITI I DESPOTI, GRAZIE ALLA SOTTOMISSIONE DEI ""SERVI VOLONTARI"" ADDESTRATI AD OBBEDIRE."	??TORINO 13/10/'21 ON THE 68 BUS, FULL OF STUDENTS, TIGHTLY PACKED. ?WHILE IN SCHOOL??SOCIAL DISTANCING RESTRICTIONS, THE GREEN PASS, VACCINES? ?IN HISTORY, DESPOTS HAVE ALWAYS EXISTED, THANKS TO THE SUBMISSION OF ""WILLING SERVANTS"" TRAINED TO OBEY.	0.000429899	0.000195891
L'Agenzia Italiana del Farmaco ha appena pubblicato l’ultimo rapporto sugli eventi avversi post vaccino Covid.	The Italian Medicines Agency has just published its latest report on post-vaccine Covid adverse events.	0.012797207	0.005258113
I media di regime stanno provando a far credere che i portuali di Trieste avrebbero chiesto un rinvio di 15 giorni nell'applicazione del certificato razziale vaccinale. Loro stessi, nel loro profilo ufficiale su Facebook, smentiscono categoricamente e ribadiscono che non hanno alcuna intenzione di cedere fino a quando il certificato razziale vaccinale non verrà rimosso. Ai media ormai non è rimas…	Regime media are trying to make out that the Trieste dockworkers would ask for a 15-day delay in the application of the racial vaccination certificate. They themselves, in their official Facebook profile, categorically deny this and reiterate that they have no intention of giving in until the racial vaccination certificate is removed. The media is now left with no alternative but to lie to the bi…	0.000801027	0.000071202
?MEDITAZIONE: 3 MINUTI PER ALZARE LE VIBRAZIONI DELLA TERRA ? Attraverso l’Arcangelo Michele, chiediamo di accendere, da oggi e fino al 15 ottobre, una candela bianca. E di dedicare tre minuti di silenzio, o tre minuti di mantra, o tre minuti di meditazione visualizzando luce bianca iridescente su tutta la zona del Quirinale, su tutta l’Italia e su tutto il mondo, espandendola attraverso la respi…	?MEDITATION: 3 MINUTES TO RAISE THE VIBRATIONS OF THE EARTH ? Through Archangel Michael, we ask that from today until October 15, we light a white candle. And to devote three minutes of silence, or three minutes of mantra, or three minutes of meditation visualizing white iridescent light over the whole Quirinal area, over the whole of Italy and the whole world, expanding it through diaphragmatic …	0.014456272	0.00796178
È una trappola . NON FIRMATE . Se non firmate il green pass decade da solo dopo 60 giorni . Se invece firmate si va al referendum . Il referendum verrà votato dai ritardati del PD vaccinati che sono in maggioranza rispetto a noi ( 40 milioni ) . Se il referendum viene approvato ci terremo il green pass per sempre	It is a trap . DO NOT SIGN . If you do not sign the green pass lapses on its own after 60 days . If instead you sign it goes to referendum . The referendum will be voted on by the vaccinated PD retards who outnumber us ( 40 million ) . If the referendum is approved we will keep the green pass forever .	0.000403583	0.00028342
???? PORT WORKERS GOING ON STRIKE IN ITALY AGAINST VACCINE MANDATES ?	???? PORT WORKERS GOING ON STRIKE IN ITALY AGAINST VACCINE MANDATES ?	0.011970431	0.027691394
???? Taiwan = deaths from, 'Covid' (fake) 849, deaths from vaccine = 852 (under reported of course!)	???? Taiwan = deaths from, 'Covid' (fake) 849, deaths from vaccine = 852 (under reported of course!)	0.002710849	0.008759201
Italians need to get rid of Draghi ADESSO!!!! PRESTO! Andiamo....Non indossare il pannolino viso (FACE)	Italians need to get rid of Draghi NOW!!!! NOW! Lets go....Don't wear diaper face (FACE)	0.207939804	0.668754876
?? ??Sur CNEWS hier soir, Pascal Praud invite toutes les personnes victimes d'effets secondaires du vaccin à venir témoigner sur son plateau. Faites tourner partout pour inonder la chaine. Pascal Praud attend vos appels. Soyez nombreux pour témoigner et dénoncer. Pascal Praud ne croyant pas ce que vient de dire Yvan Rioufol sur Cnews à savoir qu’il y a de nombreux effets secondaires suite aux vac…	On CNEWS last night, Pascal Praud invited all victims of vaccine side effects to come and testify on his show. Spread the word and flood the channel. Pascal Praud is waiting for your calls. Come out in force to testify and denounce. Pascal Praud doesn't believe what Yvan Rioufol just said on Cnews, namely that there are many side effects from vaccines, and that all you had to do was read the test…	0.00004704	0.000078596
Vaccine. What else?!	Vaccine. What else?!	0.061969548	0.407655239
?????? Aujourd'hui journée historique en Italie et dans le monde entier. Les travailleurs italiens sont obligés par un decret de loi anticostitutionnel de se présenter au travail avec leur QR Code mis à jour des derniers vaccins anti Covid (ce qu en Italie ils appellent Green Pass). Face à ce chantage il y a qu une réponse. Ne pas se présenter au travail et se mettre en grève pour bloquer l écono…	?????? Today is a historic day in Italy and around the world. Italian workers are being forced by an unconstitutional decree law to show up at work with their QR Code updated with the latest Covid vaccines (what in Italy they call Green Pass). There's only one answer to this blackmail. Don't show up for work and go on strike to block the country's economy and put an immediate stop to this madness…	0.000753284	0.000918329
Da Bologna, Greta, studentessa di Giurisprudenza dibatte con la giornalista Maria Teresa Meli Meli: ""La sicurezza (del vaccino) è che tu non muori Greta: ""Lei questa cosa la può dire apertamente consapevole del fatto che è vera?"""	From Bologna, Greta, a law student debates with journalist Maria Teresa Meli Meli: ""The safety (of the vaccine) is that you don't die Greta: ""Can you say this openly aware that it is true?""	0.159698933	0.046497405
ho bisogno di informazioni. Non sono vaccinato. Sono spagnolo e volevo viaggiare a Milano. avrò problemi?	I need information. I am not vaccinated. I am Spanish and wanted to travel to Milan. will I have problems?	0.751979113	0.136554092
Quello che stiamo vedendo è un foglio di oggi dei turni della radiomobile dei carabinieri in una caserma del Nord-Italia. Nessuno si è presentato al lavoro. Tutti hanno boicottato il certificato razziale vaccinale. Probabilmente stiamo vedendo qualcosa di più di un semplice foglio di servizio. Probabilmente stiamo iniziando a vedere la fine del regime di Mario Draghi che ormai si è messo contro p…	What we are seeing is a sheet from today's Carabinieri radiomobile shift sheet at a barracks in northern Italy. No one showed up for work. Everyone boycotted the racial vaccination certificate. We're probably seeing more than just a service paper. We are probably beginning to see the end of the Mario Draghi regime that has now turned against larger and larger parts of the police and armed forces.	0.083869994	0.036436588
Quello che stiamo vedendo è un foglio di oggi dei turni della radiomobile dei carabinieri in una caserma del Nord-Italia. Nessuno si è presentato al lavoro. Tutti hanno boicottato il certificato razziale vaccinale. Probabilmente stiamo vedendo qualcosa di più di un semplice foglio di servizio. Probabilmente stiamo iniziando a vedere la fine del regime di Mario Draghi che ormai si è messo contro p…	What we are seeing is a sheet from today's Carabinieri radiomobile shift sheet at a barracks in northern Italy. No one showed up for work. Everyone boycotted the racial vaccination certificate. We're probably seeing more than just a service paper. We are probably beginning to see the end of the Mario Draghi regime that has now turned against larger and larger parts of the police and armed forces.…	0.011793524	0.013881683
Quello che vi sto mostrando è il foglio dei turni della radiomobile dei carabinieri in una caserma del Nord-Italia. Nessuno si è presentato al lavoro. Tutti hanno boicottato il certificato razziale vaccinale.	What I am showing you is the shift sheet of the Carabinieri radiomobile in a barracks in northern Italy. No one showed up for work. Everyone boycotted the racial vaccination certificate.	0.00175187	0.000375241
?????????????????????????? ????Comunicazione Importante???? Abbiamo Notato continuano a uscire Gruppi o persone che Promuovono la Vendita di Green Pass falsi... NON VI FIDATE E NON DIFFONDETE CERTI CANALI IN GIRO, SONO TRUFFE, NON FATEVI FREGARE!! VI VOGLIONO SEMPLICEMENTE FREGARE I SOLDI E NON OTTERRETE NESSUN GREEN PASS!! Noi del canale ""Io Non Mi Vaccino"" ci Dissociamo COMPLETAMENTE da quest…	?????????????????????????? ????Important Communication???? We Noticed continue to come out Groups or people who Promote the Sale of Fake Green Passes.... DON'T TRUST AND DON'T SPREAD CERTAIN CHANNELS AROUND, THEY ARE SCAMS, DON'T BE FOOLED!!! THEY SIMPLY WANT TO SCAM YOU OUT OF YOUR MONEY AND YOU WILL NOT GET ANY GREEN PASSES!!! We at the ""I Don't Get Vaccinated"" channel COMPLETELY disassociate…	0.003627181	0.005224675
Cavolo queste persone sono un onore per l'Italia, sono la nostra speranza perche'fermando i porti fanno un danno enorme a questi criminali,e dai loro discorsi non scenderanno a ricatti!io vedo la luce marea di gente nelle piazze e anche provax!ricordiamo che quelli rovinati dalla prima dose non si sparano la seconda !	Gosh these people are an honor for Italy,they are our hope because by stopping the ports they do a huge damage to these criminals,and from their speeches they will not descend to blackmails!I see the light tide of people in the squares and also provax!let's remember that those ruined by the first dose do not shoot the second !	0.724110782	0.046090066
?? NOTA BENE ?? Video-Audizione in Senato.. del 7 Ottobre 2021.. del Prof. Alessandro Mangia (Ordinario di Diritto Costituzionale all'Università Cattolica del Sacro Cuore di Milano), che è stata totalmente ignorata dai media di sistema, in quanto ha ben espressamente evidenziato che l'autorizzazione condizionata (provvisoria e temporanea) rilasciata dall''EMA ai vaccini anti cv-19 ... non può con…	?? PLEASE NOTE ?? Video-Hearing in the Senate.. of October 7, 2021.. of Prof. Alessandro Mangia (Professor of Constitutional Law at the Catholic University of the Sacred Heart in Milan), which was totally ignored by the systemic media, as he well expressly pointed out that the conditional (provisional and temporary) authorization issued by the EMA to the cv-19 vaccines ... cannot be considered su…	0.000565112	0.000131369
Incroyable ! Un médecin pédiatre prend la parole, donne son tel en public, pour empêcher et rassurer les parents de ne pas vacciner les enfants. On ne meurt pas du Covid dit-il, on meurt du « reste chez toi et prend du paracetamol » c’est cela qui tue ! Il dit que lui et bien d’autres médecins qui se taisent, soignent le Covid à domicile comme une simple grippe ! Personne ne meurt du Covid si on …	Incredible! A pediatrician speaks out, gives his views in public, to prevent and reassure parents not to vaccinate their children. You don't die from Covid,"" he says, ""you die from 'stay at home and take paracetamol' - that's what kills! He says that he and many other silent doctors treat Covid at home like a simple flu! Nobody dies from Covid if it's treated! Of course, there may be cases when…	0.035112828	0.089417547
Sandro Libero: Cari amici e fratelli di RESISTENZA. Crediamo che tutti siate ormai consapevoli della grave situazione democratica italiana. Ben venga ogni iniziativa sia in ambito giudiziario che territoriale. Chiediamo di aderire tutti anche a questa perché ciò che sta avvenendo in Italia non sia noto alle.organizzazioni mondiali solo per come raccontato dagli organi governativi. Vi preghiamo di…	Sandro Libero: Cari amici e fratelli di RESISTENZA. Crediamo che tutti siate ormai consapevoli della grave situazione democratica italiana. Ben venga ogni iniziativa sia in ambito giudiziario che territoriale. Chiediamo di aderire tutti anche a questa perché ciò che sta avvenendo in Italia non sia noto alle.organizzazioni mondiali solo per come raccontato dagli organi governativi. Vi preghiamo di…	0.019003272	0.12483266
Franco Caminiti QUANDO NEL GREENPASS SARA’ INSERITO IL ‘BLOCCO FISCALE’ L’ho già scritto tempo addietro: il greenpass è il ‘fine’ e non il mezzo. Vi hanno convinti che il greenpass è un escamotage, un ricatto affinchè la gente si convinca a vaccinarsi, e così, davanti ad una così grave ammissione da parte del Governo, avete creduto che questa è la verità. Ma la verità è ben diversa, e lo dimostra…	Franco Caminiti WHEN THE 'TAX BLOCK' WILL BE INCLUDED IN THE GREENPASS I have written this long ago: the greenpass is the 'end' and not the means. You have been convinced that the greenpass is a ploy, a blackmail so that people will be convinced to vaccinate, and so, in the face of such a grave admission by the government, you have believed that this is the truth. But the truth is quite different…	0.523177981	0.25075534
Giovanna, non vaccinata, ieri, 15 ottobre va al lavoro, fa la cassiera in un supermercato. Non avendo il green pass non viene ammessa in quanto potenzialmente infetta e saluta i suoi colleghi dalla vetrata. Giovanna ritorna al suo supermercato per fare la spesa, non le chiedono il green pass in quanto potenzialmente sana. Si intrattiene a chiacchierare con i suoi ex colleghi dopo aver fatto un be…	Joan, unvaccinated, goes to work yesterday, Oct. 15, working as a cashier in a supermarket. Since she does not have a green pass, she is not admitted as potentially infected and greets her coworkers from the window. Joan returns to her supermarket to do her shopping	they do not ask her for a green pass as she is potentially healthy. She chats with her former colleagues after having a nice tour of the counters and various aisles, wearing a mask like her former colleagues. Giovanna will enter that supermarket every day from tomorrow to do her shopping. The same company welcomes her as a customer but not as a worker. FINE Dear government you should be ashamed a…	0.816533566	0.113935739
In questo secondo video, la senatrice Granato, incontra a Reggio Calabria un testimone che racconta l'agghiacciante esperienza vissuta dalla sua famiglia: morti zio e cognato 'vaccinati' entrambi, in rapida successione. Sentite nel suo racconto di come scappano i medici, non vi siano autopsie e sia dunque impossibile stabilire il nesso causale. Il cittadino intervistato è molto preparato, ha capi…	In this second video, Senator Granato, meets a witness in Reggio Calabria who recounts the chilling experience his family had: uncle and brother-in-law both 'vaccinated' dead in quick succession. Hear in his account of how doctors run away, there are no autopsies and it is therefore impossible to establish causation. The citizen interviewee is very knowledgeable, has understood certain dynamics o…	0.000397474	0.000046656
QUANDO NEL GREENPASS SARA’ INSERITO IL ‘BLOCCO FISCALE’. Franco Caminiti. ""L’ho già scritto tempo addietro: il greenpass è il ‘fine’ e non il mezzo. Vi hanno convinti che il greenpass è un escamotage, un ricatto affinchè la gente si convinca a vaccinarsi, e così, davanti ad una così grave ammissione da parte del Governo, avete creduto che questa è la verità. Ma la verità è ben diversa, e lo dimo…	WHEN THE 'TAX FREEZE' WILL BE INCLUDED IN THE GREENPASS. Franco Caminiti. ""I have already written this long ago: the greenpass is the 'end' and not the means. They convinced you that the greenpass is a ploy, a blackmail so that people will be convinced to vaccinate, and so, in the face of such a grave admission by the government, you believed that this is the truth. But the truth is quite differ…	0.421120942	0.505901754
La TV che offre come sempre un informazione di grande qualità all'altezza del cervello dei suoi telespettatori (??????)...per chi fosse ancora scettico se vaccinarsi o no anche l'alieno conferma che il vaccino è ottimo ????????	TV offering as always great quality information up to the brains of its viewers (??????)...for those who were still skeptical whether to vaccinate or not even the alien confirms that the vaccine is great ????????	0.029084057	0.046328306
QUANDO NEL GREENPASS SARA’ INSERITO IL ‘BLOCCO FISCALE’ L’ho già scritto tempo addietro: il greenpass è il ‘fine’ e non il mezzo. Vi hanno convinti che il greenpass è un escamotage, un ricatto affinchè la gente si convinca a vaccinarsi, e così, davanti ad una così grave ammissione da parte del Governo, avete creduto che questa è la verità. Ma la verità è ben diversa, e lo dimostra il fatto che ba…	WHEN THE 'TAX BLOCK' WILL BE INCLUDED IN THE GREENPASS I have written this long ago: the greenpass is the 'end' and not the means. You have been convinced that the greenpass is a ploy, a blackmail so that people will be convinced to vaccinate, and so, in the face of such a grave admission by the government, you have believed that this is the truth. But the truth is quite different, and this is de…	0.523177981	0.25075534
Equilibrio, [18 Ott 2021 alle 17:06] ??AGGIORNAMENTI TRIESTE Ore 16.00 - Una delegazione del CLPT è stata ricevuta in Prefettura Parla Stefano Puzzer: Ecco i primi risultati: 1. abbiamo chiesto al prefetto di organizzare un incontro col Governo tra massimo 2 o 3 giorni. Tra 3 ore avremo la risposta. 2. Abbiamo ricevuto la GARANZIA che oggi pomeriggio NON SI RIPETEREANNO le violenze di stamattina.…	Balance, [Oct 18, 2021 at 5:06 pm] ??UPDATES TRIESTE 4:00 pm - A delegation of CLPT was received in the Prefecture Speaks Stefano Puzzer: Here are the first results: 1. we have asked the prefect to arrange a meeting with the government in maximum 2 or 3 days. In 3 hours we will have the answer. 2. we have received the GUARANTEE that this afternoon the violence of this morning will NOT be repeated…	0.231697321	0.332426786
??AGGIORNAMENTI TRIESTE Ore 16.00 - Una delegazione del CLPT è stata ricevuta in Prefettura Parla Stefano Puzzer: Ecco i primi risultati: 1. abbiamo chiesto al prefetto di organizzare un incontro col Governo tra massimo 2 o 3 giorni. Tra 3 ore avremo la risposta. 2. Abbiamo ricevuto la GARANZIA che oggi pomeriggio NON SI RIPETEREANNO le violenze di stamattina. 3. Abbiamo ribadito la volontà di to…	??TRIESTE UPDATES 4 p.m. - A CLPT delegation was received in the Prefecture Speaks Stefano Puzzer: Here are the first results: 1. we have asked the prefect to arrange a meeting with the government in 2 or 3 days at most. In 3 hours we will have the answer. 2. we have received the GUARANTEE that this afternoon the violence of this morning will NOT be repeated. 3. We reiterated our willingness to r…	0.231697321	0.332426786
Potrebbero non essere nemmeno poliziotti ma mercenari. Il Ministero dell'Interno ci dia i nomi di chi era schierato oggi a Trieste! Chi picchia donne e anziani inermi è un delinquente, anche se porta addosso una divisa! Sinceramente mi aspetto una presa di distanze immediata da parte dei tanti poliziotti per bene che ci sono in Italia. Le Forze dell'Ordine non hanno bisogno di INFAMI!	They may not even be policemen but mercenaries. The Interior Ministry give us the names of those who were deployed in Trieste today! Those who beat unarmed women and elderly people are thugs, even if they are wearing a uniform! I sincerely expect an immediate distancing from the many good police officers in Italy. The police force does not need INFAMI!	0.67344451	0.305893064
?? Il Governo non cederà mai.. ?? è al servizio dei bankers sionisti che hanno finanziato comunismo e nazismo. Io non userei il termine 85% immunizzato.. ma sfrutterei Tv e giornali x dire che i sieri anti cv-19 non sono nè efficaci, nè sicuri. Se si chiede al Governo di togliere obbligo di vax e green pass perchè ormai l''85% sarebbe immunizzato .. oltre a non fare capire ai cittadini.. si fa se…	?? The government will never relent, ? ?? serves the Zionist bankers who financed communism and nazism. I would not use the term 85% immunized...but I would exploit TV and newspapers x say that anti cv-19 serums are neither effective nor safe. If you ask the government to remove mandatory vax and green pass because by now 85% would be immunized .. in addition to not making citizens understand .. …	0.002715319	0.000704587
Nel link che ho appena postato, troverete informazioni scientifiche quotidiane sulle analisi effettuate sui vaccini e sulla presenza di ossido di grafene. dare un'occhiata.	In the link I just posted, you will find daily scientific information about the tests performed on vaccines and the presence of graphene oxide. take a look.	0.029015809	0.015765756
?? NOTA BENE ?? Fate Girare Il problema basilare è far capire ai portuali, ai loro delegati e agli altri rappresentanti di categoria che, nei discorsi pubblici e nelle interviste, DEVONO sostenere chiaramente che: ??i VAX NON SONO EFFICACI (come emerge dai dati provenienti da GB, IRLANDA ISRAELE) ??i VAX NON SONO SICURI (come risulta dal Modulo del Consenso-Nota Informativa e come dimostrano gli …	?? NOTA BENE ?? Make Spin The basic problem is to make it clear to the dockworkers, their delegates and other trade representatives that in public speeches and interviews they MUST clearly argue that ? ??VAXES ARE NOT EFFECTIVE (as evidenced by data from GB, IRELAND ISRAEL) ??VAXES ARE NOT SAFE (as evidenced by the Consent-Notification Form and as evidenced by the latest data from Taiwan and adve…	0.58540535	0.039801627
Sentenza in Spagna. Nessuno può obbligarti a FARTI VACCINARE. Pertanto, nessuno può chiederti un documento di fornitura del vaccino.	Ruling in Spain. No one can force you to GET VACCINATED. Therefore, no one can ask you for a vaccine supply document.	0.000446051	0.000234008
Di A.C Ora è il momento di andare fino in fondo, arrendersi significa condannare i nostri figli ad un futuro da schiavi, schedati come bestiame. Ora che iniziano a capirlo anche molti vaccinati, ho zero comprensione e zero compassione per chi sta prenotando la prima dose adesso. Se lo fate per lo stipendio lo perderete lo stesso. Ve lo faremo perdere noi senza rimorso perché se il caos è il prezz…	By A.C Now is the time to go all the way, surrendering means condemning our children to a future as slaves, filed like cattle. Now that even many vaccinated people are beginning to realize this, I have zero sympathy and zero compassion for those who are booking their first dose now. If you are doing it for the paycheck you will still lose it. We will make you lose it without remorse because if ch…	0.066877276	0.066144824
Non esiste devono togliere tutto!ricordo che se accettiamo questa cosa i sanitari hanno l'obbligo della vaccinazione e a loro non sono consentiti i tamponi!	No way they have to take it all out!I remember if we accept this the sanitarians have mandatory vaccination and they are not allowed swabs!	0.763065755	0.152376801
NEL GREENPASS INSERIRANNO IL BLOCCO FISCALE E POTRANNO BLOCCARE IL TUO CONTO CORRENTE BANCARIO Il greenpass è il ‘fine’ di ogni libertà e non il mezzo. Vi hanno convinti che il greenpass è un escamotage, un ricatto affinchè la gente si convinca a vaccinarsi, e così, davanti ad una così grave ammissione da parte del Governo, avete creduto che questa è la verità. Ma la verità è ben diversa, e lo di…	IN THE GREENPASS THEY WILL INSERT THE TAX BLOCK AND MAY BLOCK YOUR BANK ACCOUNT The greenpass is the 'end' of all freedom and not the means. You have been convinced that the greenpass is a ploy, a blackmail so that people will be convinced to vaccinate, and so, in the face of such a grave admission by the government, you have believed that this is the truth. But the truth is quite different, and …	0.437318265	0.395015985
Giornata fatidica. 926 mail ricevute a seguito del mio appello ad inviarmi domande per la farmacovigilanza... GRAZIE! Sto cercando di leggerle tutte, una per una! L'audizione inizia alle 15.15. Verrà registrata e resa pubblica. Chi può richieda di partecipare, ma le restrizioni assurde non permetteranno ai cittadini di seguirla in tempo reale. Sto lavorando alle domande che farò, A NOME DI TUTTI …	Fateful day. 926 emails received as a result of my appeal to send me pharmacovigilance questions.... THANK YOU! I am trying to read them all, one by one! The hearing starts at 3:15 pm. It will be recorded and made public. Those who can request to attend, but absurd restrictions will not allow citizens to follow it in real time. I am working on the questions I will ask, ON BEHALF OF ALL OF YOU, to…	0.000179112	0.000039633
In piazza stanno scendendo anche molti vaccinati, che hanno capito che la questione va ben oltre la sfera medica. Non è una faccenda di NoVax e SiVax, ma di dittatura e di libertà.	Many vaccinees are also taking to the streets, who have realized that the issue goes far beyond the medical sphere. It is not a matter of NoVax and SiVax, but of dictatorship and freedom.	0.465236932	0.085069507
Oltre ad un discorso di pianificazione e di obiettivi, dietro a tutto quel che accade in Italia c'è anche il fattore invidia. Questa percentuale di inoculati che deve crescere sempre più, prima 60% poi 70. poi 80. poi 90. ora si sono spinti ad affermare 100%. Cifre a rialzo che riguardano solo il nostro paese. In realtà, è pieno di gente che si è dovuta piegare ad un mero ricatto. ""Ho famiglia""…	In addition to a matter of planning and goals, there is also the envy factor behind everything that happens in Italy. This percentage of inoculates that must grow more and more, first 60% then 70. then 80. then 90. now they have gone so far as to say 100%. Upward figures that only affect our country. In reality, it is full of people who have had to bend to mere blackmail. ""I have family,"" ""I d…	0.298257262	0.074539512
Todos somos Italia, No al Greenpass, No alla dittatura dell'agenda 2030"" ??????????"	Todos somos Italia, No to the Greenpass, No to the Dictatorship of the 2030 Agenda"" ??????????	0.096558392	0.120632738
Francesca Donato a Stasburgo: ""In Italia i diritti umani sono calpestati. Lavoratori e studenti non vaccinati discriminati col green pass e repressione violenta delle proteste pacifiche. Mario Draghi ha ricevuto dalla UE licenza di uccidere? I cittadini italiani chiedono aiuto!"""	Francesca Donato in Stasbourg: ""Human rights are trampled in Italy. Unvaccinated workers and students discriminated against with green passes and violent repression of peaceful protests. Has Mario Draghi received a license to kill from the EU? Italian citizens are calling for help!""	0.256170273	0.095263571
Anche Cittadini vaccinati aderiscono alla Manifestazione No Green Pass a Trieste - 19 Ottobre 2021	Vaccinated Citizens also join No Green Pass Demonstration in Trieste - Oct. 19, 2021	0.000472397	0.000408977
Pensa a tutti quelli vaccinati, altro che Draghi	Think of all those vaccinated, other than Draghi	0.258071125	0.086043298
Hai ragione, però purtroppo i vaccinati sono subito corsi a farsi il siero magico, potevano aspettare insieme a noi e fare un po' di resistenza contro questo governo illegittimo	You are right, however, unfortunately the vaccinated people immediately ran to get the magic serum, they could wait with us and do some resistance against this illegitimate government	0.657882929	0.132513851
ARRENDITI di Fabio Lucentini parodia COMPRAMI di Viola Valentino (Terza Dose Version)	ARRENDITITI by Fabio Lucentini parody COMPRISE ME by Viola Valentino (Third Dose Version)	0.001005441	0.002529889
Vivo in Grecia, ma sono italiano (di nascita) e greco (di adozione). I non vaccinati come me e la mia famiglia sono già segregati. Ma vivi. Negli ultimi 25 giorni i nipoti di mia moglie, da parte di cugine, hanno perso 2 nonni, ben vacc. Uno da un cancro al pancreas galoppante (dopo la seconda dose) ed una da infarto fulminante (sabato scorso) ben vacc anche lei. Altre due persone della zona se n…	I live in Greece, but I am Italian (by birth) and Greek (by adoption). The unvaccinated like me and my family are already segregated. But alive. In the last 25 days my wife's grandchildren, by cousins, have lost 2 grandparents, well vacc. One from galloping pancreatic cancer (after second dose) and one from fulminant heart attack (last Saturday) well vacc also. Two other people from the area left…	0.769316256	0.056864589
Taiwan: il numero dei morti per vaccino ha superato il numero di morti per covid.	Taiwan: the number of vaccine deaths exceeded the number of covid deaths.	0.000286967	0.000159442
Un' altra testimonianza sui vaccini per quanto ancora staremo zitto e inermi di fronte a questo scempio?	Another 'testimony on vaccines for how long are we going to be silent and helpless in the face of this havoc?	0.553999186	0.121127576
Pensa un vaccino talmente sicuro che per fartelo devi essere minacciato... su una malattia talmente pericolosa e mortale che devi farti un test per capire se ce l'hai"" "	Think a vaccine that is so safe that you have to be threatened to get it ... about a disease that is so dangerous and deadly that you have to get tested to see if you have it.""	0.662736595	0.152589291
? URGENTISSIMO ? URGENTISSIMO ??? Andate appena potete al canale YOUTUBE ""Il vaso di Pandora"" ed ascoltate il video uscito 18 ore fa (sono ora le 06:48 del 20 ottobre) dal titolo: ""NEL NUOVO BREVETTO PFIZER IL VERO SCOPO DEI VACCINI - GIUSEPPE REDA"". INVIATE TALE VIDEO A TUTTI?Vaccinati e non vaccinati, medici, polizia, giornalisti, politici, infermieri, preti, suore...A TUTTI? POI vedete voi…	? URGENTLY ? URGENT ??? Go as soon as you can to the YOUTUBE channel ""Pandora's Box"" and listen to the video released 18 hours ago (it is now 06:48 a.m. on October 20) entitled: ""IN THE NEW PFIZER PATENT THE TRUE PURPOSE OF VACCINES - GIUSEPPE REDA."" SEND THAT VIDEO TO EVERYONE?Vaccinated and unvaccinated, doctors, police, journalists, politicians, nurses, priests, nuns...TO EVERYONE? THEN yo…	0.054827899	0.026821643
Paolo Liguori ?? ""Il generale Figliuolo deve vaccinare tutti i poliziotti e le forze dell'ordine, sono dei servitori dello stato (schiavi), hanno fatto un giuramento e vanno vaccinati OBBLIGATORIAMENTE"" "	Paolo Liguori ? ""General Figliuolo must vaccinate all police and law enforcement officers, they are servants of the state (slaves), they took an oath and must be vaccinated OBVIOUSLY.""	0.003830492	0.000643641
Questa sera 20 ottobre alle ore 22.30 a “Non è l’arena” su La7 ospite Robert F. Kennedy jr. Parlerà di covid e vaccini	Tonight Oct. 20 at 10:30 p.m. on ""It's Not the Arena"" on La7 host Robert F. Kennedy Jr. He will talk about covid and vaccines	0.012685478	0.006511897
Gli amici Enrico e Teresa Montesano chiedono gentilmente se possiamo dargli una mano a diffondere questo invito per il 23.10. Si pretende la totale abolizione del Green pass, di ogni obbligo vaccinale e l'immediato ripristino delle libertà costituzionali e dei diritti umani. Vi ringrazio anticipatamente per l'aiuto che sono certo saprete dare nel diffondere questo messaggio. Un abbraccio Roby Den…	Friends Enrico and Teresa Montesano kindly ask if we can give them a hand in spreading this call for 23.10. They demand the total abolition of the Green pass, of all vaccination requirements and the immediate restoration of constitutional freedoms and human rights. Thank you in advance for your help I am sure you can give in spreading this message. A hug Roby Inside the News	0.055627108	0.529831707
Ieri in quel di Londra. La cupola pedosatanista riunita. Come vedete museruole e distanziamento.	Yesterday in London. The pedosatanist dome assembled. As you can see muzzles and spacing.	0.118758708	0.162280351
il motivo degli esentati dal vaccino. il video te lo mostra	the reason for vaccine exemptions. video shows you	0.057370305	0.11417228
Cara Laura, ho ricevuto una circolare oggi su una probabile infiltrazione della febbre gialla Venezuela proprio adesso un invito a controllare un ipotetica morte da virus ??. Il trucco è molto semplice. Dicono che è arrivata la febbre gialla o peggio il virus di Marburg. Entrambi causano trombosi / microtrombosi e emorragie nel tratto intestinale. Così incolpano i due virus dei danni nei vaccinat…	Dear Laura, I received a circular today about a probable infiltration of yellow fever Venezuela just now an invitation to check a hypothetical death from the virus ?? The trick is very simple. They say yellow fever or worse Marburg virus has arrived. Both cause thrombosis/microthrombosis and bleeding in the intestinal tract. So they blame the two viruses for the damage in Covid vaccinees, that is…	0.041057825	0.083467126
Deceduto domenica, padre di nostro amico, in Belgio. Vaccinato con doppia dose, ricoverato per analisi, l’anno testato positivo e non è più tornato a casa. RIP	Deceased Sunday, father of our friend, in Belgium. Vaccinated with double dose, hospitalized for testing, year tested positive and never returned home. RIP	0.001952618	0.001498282
Silvio Brusaferro: ""Il virus non sparirà"". Poi usa i dati inglesi per giustificare la terza dose (contraddetto da Giorgio Palù dell'Aifa). Ma così non ne usciremo. Allora sì ai richiami per chi vuole e intanto si torni alla normalità"". È tutto sotto la luce del sole ormai. "	Silvio Brusaferro: ""The virus will not disappear."" Then uses British data to justify the third dose (contradicted by Giorgio Palù of Aifa). But this way we won't get out of it. So yes to recalls for those who want to and in the meantime get back to normal."" It is all under the light of day now.	0.788043141	0.08055836
Come spingi sulla terza dose? Così: “	How do you push on the third dose? Like this: ""	0.057920218	0.297751844
?? Carteles colocados en un parque de Brisbane (AUSTRALIA) con algunos de los cientos de miles o millones de muertos en todo el mundo tras inyectarse la vacuna asesina de Pfizer, Moderna o Johnson & Johnson.	?? Posters placed in a park in Brisbane (AUSTRALIA) with some of the hundreds of thousands or millions of deaths worldwide after injecting the killer vaccine of Pfizer, Moderna or Johnson & Johnson.	0.000007613	0.000006983
Siamo sotto osservazione. Ma non guardate le lacrime di coccodrillo della stampa internazionale che critica l'Italia. In realtà siamo sotto osservazione, il laboratorio politico in cui si sperimentano (come già in passato) nuove tecniche di controllo totalitario. Se i passaporti vaccinali come precondizione per accedere al lavoro si estenderà con facilità anche in altri ordinamenti. Ricordiamo ch…	We are under observation. But don't look at the crocodile tears of the international press criticizing Italy. We are actually under observation, the political laboratory where new techniques of totalitarian control are being tested (as they have been in the past). If vaccine passports as a precondition for access to work will easily extend to other jurisdictions. Let us remember that the Italian …	0.815621495	0.074804872
Comunicato stampa Il sindacato FISI comunica che lo sciopero generale è strato prorogato dal 21 ottobre al 31 ottobre p.v. La battaglia della FISI è per la difesa del diritto al lavoro a fronte del personale sanitario e farmacisti sospesi dal lavoro denza stipendio e davi ordini professionali, per avere rifiutato il siero antisars-cov2. A nostro avviso, viola la Costituzione ( art.1 e art. 32), l…	Press release The union FISI announces that the general strike has been extended from Oct. 21 to Oct. 31. FISI's battle is for the defense of the right to work in the face of health care personnel and pharmacists suspended from work dwithout pay and byvi professional orders, for refusing the antisars-cov2 serum. In our opinion, it violates the Constitution ( art.1 and art. 32), European laws, col…	0.29676038	0.085422218
Una domanda chi è puzzer????? O meglio chi Era puzzer fino all'altro ieri, un semplice portuale con tutto il rispetto!! Ora però dopo l'arresto, e subito dopo il rilascio sembra sia cambiato!! Poi altra domandina a puzzer, chi gli ha passato info così segrete gli stessi che lo avevano portato dentro?? Ora ve lo dico io a cosa serve questo giochino!!! Serve a scoraggiare quante più persone possibi…	One question who is puzzer????? Or rather who Was puzzer until the day before yesterday, a simple dockworker with all due respect!!! Now however after the arrest, and immediately after the release he seems to have changed!!! Then another little question to puzzer, who passed him such secret info the same ones who had brought him in??! Now I'll tell you what this little game is for!!! It serves to…	0.13538155	0.906672716
Quindi al prossimo medico o infettivologo o politico che mi dice che mi dovrei vaccinare nel rispetto dei 130.000 morti per Covid cosa dovrei fargli secondo voi? Alla luce di quanto emerso e che naturalmente noi già sapevamo e dicevamo?	So to the next doctor or infectiologist or politician who tells me I should vaccinate in respect of the 130.000 deaths from Covid what should I do to him in your opinion? In light of what has transpired and what of course we already knew and said?	0.52568084	0.4041062
Condivido un messaggio di Cesare Sacchetti: L'unico risultato che ha prodotto il certificato razziale vaccinale a oggi è stato quello di spingere da un lato i lavoratori a mettersi in malattia o in ferie e dall'altro quello di provocare delle code alle farmacie per farsi i test al tampone. Sono pochissimi quelli che sono corsi a inocularsi il siero sperimentale. Teniamo presente anche un fatto. M…	I share a message from Caesar Sacchetti: The only result the vaccine racial certificate has produced to date has been to push workers to go on sick leave or vacation, on the one hand, and to cause queues at pharmacies to get swab tests, on the other. Very few have rushed to inoculate themselves with the experimental serum. Let's also keep in mind one fact. Many pharmacies now bring out negative t…	0.122184575	0.001087755
Traduzione: ""Io ho il virus...mi siedo qua...tu hai 3 vaccini, di cosa hai paura?"" ""Ah Cristian è che con il vaccino tu mi puoi contagiare lo stesso"" ""E allora a cosa serve il vaccinoooo?!?! Perché te lo faiiii?!?!"" ??????"	Translation: ""I have the virus...I sit here...you have 3 vaccines, what are you afraid of?"" ""Ah Cristian is that with the vaccine you can still infect me"" ""Then what is the vaccine forooo?!?! Why do you get it?!?!"" ??????	0.182307512	0.63561213
Applaudis par tous les Français à 20h il y a plus d'un an, et maintenant arrêtés par la Police de Macron, menottés en plus comme de vulgaires criminels ! Cela se passe en Guadeloupe, arrestation d'une infirmière. C'est la secrétaire générale de l’UTS UGTG, Claudine Maraton, interpellée et menottée ce vendredi 22 oct. sur le piquet de grève installé devant l'hôpital de Basse Terre. pour protester …	Applauded by the whole of France at 8pm over a year ago, and now arrested by Macron's Police, handcuffed like common criminals to boot! A nurse is arrested in Guadeloupe. Claudine Maraton, general secretary of the UTS UGTG, was arrested and handcuffed this Friday, October 22, on the picket line set up in front of the Basse Terre hospital to protest against compulsory vaccination!	0.000206202	0.000150174
??ASCOLTATE BENE!!!!!!!!! QUESTA TRASMISSIONE È ANDATA IN ONDA PRIMA DELLA PANDEMIA......È IL MOMENTO DI INCAZZARCI TUTTI VACCINATI E NON VACCINATI!!!!!!!!!!!!!!?? ?? UNISCITI AL CANALE TELEGRAM ????????????????	??ASCOLTATE BENE!!!!!!!!! QUESTA TRASMISSIONE È ANDATA IN ONDA PRIMA DELLA PANDEMIA......È IL MOMENTOÈ DI INCAZZARCI TUTTI VACCINATI E NON VACCINATI!!!!!!!!!!!!!!???? UNISCITI AL CANALE TELEGRAM ????????????????	0.04158169	0.553986192
In Austria ???? se non sei vaccinato sei in lockdown ??, invece se sei stai punto dal siero magico maledetto sei libero, si accettano scommesse ?? per quando arriverà il lockdown in Italia ???? per i non vaccinati. Seguici su	In Austria ???? if you're not vaccinated you're in lockdown ??, instead if you're stung by the magic cursed serum you're free, taking bets ?? for when the lockdown will come to Italy ???? for the unvaccinated. Follow us on	0.211440414	0.056233346
Mi chiedo ma se uno avrà bisogno di una sacca di sangue???? Suppongo che serva sangue di uno non vaccinato	I wonder but if one will need a bag of blood???? I suppose one needs blood from someone who is not vaccinated	0.823648095	0.097358346
La maggior parte sono tutti vaccinati eppure.....	Most are all vaccinated and yet.....	0.381809682	0.149980515
Trudeau: ""...quindi quello che sono molto lieto di annunciare oggi...ABBIAMO LAVORATO DIRETTAMENTE CON PFIZER...riceveremo milioni di dosi in Canada, sufficienti per far vaccinare tutti i bambini tra i 5 e gli 11 anni il più rapidamente possibile.""!"	Trudeau: ""...so what I am very pleased to announce today...WE HAVE WORKED DIRECTLY WITH PFIZER...we will receive millions of doses in Canada, enough to get all children between the ages of 5 and 11 vaccinated as quickly as possible.""!	0.000475585	0.001445562
Vi racconto in breve cosa e'successo nel mio paese .Il proprietario di una macelleria ha fatto l'esame degli anticorpi per evitare la vaccinazione ,e'risultato che aveva gli anticorpi altissimi e quindi aveva fatto il famoso coronavirus!si rivolge al medico per avere l'esenzione che ovviamente non rilascia,si reca dai carabinieri che a loro volta gli consigliano di andare dove fanno le vaccinazio…	I'll tell you in brief what happened in my country .The owner of a butcher shop did the antibody test to avoid vaccination ,it turned out that he had very high antibodies and therefore had made the famous coronavirus!he goes to the doctor to get the exemption which of course does not issue,he goes to the carabinieri who in turn advise him to go where they do vaccinations and present the test resu…	0.651922882	0.108736932
Eh si infatti, per fortuna Perché leggendo i dati ISS alla tua età e senza 3 patologie pregresse c'era ben lo 0.0001% di probabilità che morivi eh.. Meno male il vaccino ??	Eh yes indeed, fortunately Because reading the ISS data at your age and without 3 previous diseases there was a good 0.0001% chance that you would die eh.. Less bad the vaccine ??	0.383160055	0.131454229
Ragazzi avete qualche articolo o studio che correla il vaccino alla mutazione del gene mhtfr?? Fatemi sapere grazie	Do you guys have any articles or studies that correlate vaccine with mhtfr gene mutation? Please let me know thanks	0.26834327	0.405712366
Giusto per far capire a qualche vaccinaro quanto sia COGLIONE. Questo tizio qui, fino a due anni fa, faceva conferenze e si lamentava che SIAMO IN TROPPI e che generiamo inquinamento perchè siamo TROPPI. Poi, da due anni a questa parte VUOLE SALVARCI TUTTI con i vaccini. Non vi sentite COGLIONI e pecore che vanno al suo macello? Se non vi sentite tali, allora siete COGLIONI A VOSTRA INSAPUTA che …	Just to make some vaccinationists realize how much of a CUNT they are. This guy here, until two years ago, was lecturing and complaining that WE ARE TOO MANY and that we generate pollution because we are TOO MANY. Then, for the past two years he WANTS to save us ALL with vaccines. Don't you feel like assholes and sheep going to his slaughter? If you don't feel like that, then you are DOGS TO YOUR…	0.932565451	0.077165991
Le Regioni HANNO MENTITO sulle quote dei vaccinati, per ottenere i rimborsi promessi Non solo non hanno ottenuto quelli Non solo sono a cassa vuota, per aver speso tutto per accaparrarsi i vaccini Ma non hanno neanche più fondi per pagare il personale vaccinatore, reclutato in fretta e furia con bando Per vaccinare 60 MILIONI di italiani, ci sarebbero voluti ANNI, non MESI LE REGIONI SONO AL MURO…	THE REGIONS HAVE LYED about the quotas of the vaccinated, to get the promised reimbursements Not only did they not get those Not only are they cash-strapped, for having spent everything to hoard vaccines But they don't even have any more funds to pay the vaccinator staff, hastily recruited by tender To vaccinate 60 MILLION Italians, it would have taken YEARS, not MONTHS THE REGIONS ARE ON THE WAL…	0.014867902	0.000775784
Ho provato a cercare in tutti i siti e non riesco a scaricare questa sentenza non si può scrivere un documento Dove il medico vaccinatore dovrà prendersi in carico la responsabilità degli effetti avversi che Potrebbe causare l'elisir di lunga vita?	I've tried searching all the sites and I can't download this ruling can't you write a document Where the vaccinating physician will have to take responsibility for the adverse effects that Could cause the elixir of life?	0.025521189	0.001259029
Sì ok, Io ho già fatto quello che ha detto la dottoressa balanzoni, sai qual è stata la risposta? Io non ti vaccino e non ti do il Green pass e tu non vai a lavorare. Benissimo Io sono a casa!!! non posso andare a lavorare perché sono senza Green pass, Questo è quello che ho ottenuto facendo quello che ha detto la dottoressa balanzoni	Yeah okay, I already did what Dr. balanzoni said, you know what the answer was? I don't vaccinate you and I don't give you Green pass and you don't go to work. Very well I am home!!! I can't go to work because I am without Green pass, This is what I got by doing what Dr. balanzoni said	0.439171612	0.361288279
Perciò alla fine dei conti è vero, non ci siamo vaccinati, ma stiamo morendo di fame!!! Se continuiamo a non lavorare, per quanto potremmo resistere?	So at the end of the day it is true, we have not vaccinated, but we are starving!!! If we continue not working, how long could we hold out?	0.878277898	0.144465089
Tu credi che ci rifletta su ? Ma sei seria? Vedrai che adesso correranno a farsi un’altra dose perché gli viene detto che quella non è buona.	Do you think I think about it ? Are you serious ? You'll see that now they'll run to get another dose because they're told that one is no good.	0.713326454	0.299123406
Le informazioni sui rischi da vaccino ora ci sono ..le morti sono all'ordine del giorno,come i numeri dei danneggiati...liberi di scegliere	The information about vaccine risks is now there ..deaths are the order of the day,as are the numbers of injured ..free to choose	0.173539162	0.019193202
È un MESSAGGIO MERAVIGLIOSO! Leggilo fino alla fine, non è ironico, è la Verità per ogni essere umano che Vede oltre ciò che comunemente viene intesa come ""realtà"". ?????????? Messaggio per la Resistenza Prima di tutto… Giù tanto di capello! A tutti quelli che sono riusciti a trasformare il Coronavirus in una crisi sanitaria mondiale, in una pandemia globale. Ringraziamo i media allarmisti, i p…	It is a WONDERFUL MESSAGE! Read it to the end, it is not ironic, it is the Truth for every human being who SEES beyond what is commonly understood as ""reality."" ?????????? Message for the Resistance First... Down with a lot of hair! To all those who have succeeded in turning the Coronavirus into a global health crisis, a global pandemic. We thank the alarmist media, dictatorial politicians, cor…	0.020599931	0.599033475
Il canale YouTube Dentro la notizia, è già dai tempi di Trump che da notizie illusorie,fa credere che le cose cambiano,illude chi lo guarda che tutto stia migliorando,invece puntualmente succede l'esatto opposto. Partiamo da un concetto L'influenza stagionale arriverà Quindi c'è la scusa per nuove chiuse e proroghe sia del pass che dello stato di emergenza. Ovviamente appena ci saranno non vaccin…	The YouTube channel Inside the News, it is already since the time of Trump that gives illusory news,makes believe that things are changing,deludes the viewer that everything is improving,instead punctually the exact opposite happens. Let's start with a concept Seasonal flu will come So there is the excuse for new locks and extensions of both the pass and the state of emergency. Of course as soon …	0.062804997	0.005691856
Una chicca se non l'hai già, Rossella. ??QUELLO CHE NON CAPITE Quello che vi sta facendo impazzire è che non riuscite a capire ""chi siamo"". E' questo che vi sta rendendo sempre più goffi, nervosi e violenti. Non siete riusciti a prevederci, ad anticiparci. Il motivo è semplice: perché in voi non c'è più niente di umano, mentre noi siamo rimasti umani. In voi non c'è più spirito, anima, connessi…	A tidbit if you don't already have it, Scarlett. ??WHAT YOU DON'T UNDERSTAND What is driving you crazy is that you can't understand ""who we are."" That is what is making you more and more clumsy, nervous and violent. You have failed to predict us, to anticipate us. The reason is simple: because there is nothing human in you anymore, while we have remained human. In you there is no longer spirit,…	0.000205755	0.000295907
???? Stiamo attenti, il servizio ospedaliero non accoglie più i non vaccinati. Ma le tasse i non vaccinati continuano a pagarle ??	???? Let's be careful, the hospital service no longer accepts the unvaccinated. But the unvaccinated continue to pay taxes ??	0.781033933	0.130839556
Nei giorni scorsi, i media italiani avevano fatto trapelare che in Austria stessero per mettere il certificato razziale vaccinale sulla base di quanto già visto in Italia sotto il regime di Draghi. Molti si sono immediatamente lasciati andare allo sconforto credendo che stessero per stringere l'intera Europa nella morsa del Grande Reset. Questa fonte, e altre che vivono in loco, smentiscono che i…	In recent days, the Italian media had leaked that they were about to put the vaccine racial certificate in Austria based on what we had already seen in Italy under the Draghi regime. Many were immediately despondent, believing that they were about to grip the whole of Europe in the grip of the Great Reset. This source, and others living on the ground, deny that they are about to leave in Austria …	0.002152324	0.000275165
I vaccini sono stati autorizzati in via eccezionale, non approvati (e c'è una bella differenza tra autorizzare ed approvare) La sperimentazione Pfizer termina a dicembre 2023 La sperimentazione Moderna termina a dicembre 2022 La sperimentazione Johnson & Johnson termina a febbraio 2023 La sperimentazione AstraZeneca termina il 14 febbraio 2023 Prima di quella data il farmaco é in fase test sperim…	Vaccines were exceptionally licensed, not approved (and there is a big difference between licensing and approving) Pfizer trial ends December 2023 Moderna trial ends December 2022 Johnson & Johnson trial ends February 2023 AstraZeneca trial ends February 14, 2023 Prior to that date, the drug is in experimental testing on volunteers (guinea pigs). Special authorization for administration on humans…	0.023986459	0.00242576
Non è il primo che la butta la con la frase no al green!! Si al vaccino obbligatorio!!! Altro pezzo di merda a disposizione del sistema!! Solo le canaglie come Fusaro possono raggirare le persone con questi discorsi da infidi!!! Viscido verme tu non sai neanche il significato di cosa vuol dire libertà!!!!	He is not the first to throw it out there with the phrase no to the green!!! Yes to the mandatory vaccine!!! Another piece of shit at the disposal of the system!!! Only scumbags like Fusaro can fool people with this treacherous talk!!! Slimy creep you don't even know the meaning of what freedom means!!!!	0.583323359	0.680324316
Ma ""se po' fa' "" che cosa? Io non farò mai vaccino, mai un tampone, e MAI presenterò una certificazione per avere i miei diritti. Cartaceo o digitale non mi interessa, il mio unico pass si chiama LIBERTA'"	But ""se po' fa' "" what? I will never vaccinate, never swab, and NEVER submit a certification to get my rights. Paper or digital I don't care, my only pass is called FREEDOM.	0.684457481	0.173132449
Il TG regionale della Liguria racconta uno dei casi di eventi avversi gravi derivanti dal vaccino Pfizer ?? ?? Condividi, iscriviti e fai iscrivere al canale	Liguria regional news reports on one of the cases of serious adverse events resulting from the Pfizer vaccine ?? ?? Share, subscribe and get subscribed to the channel	0.000240475	0.000237465
???? ECCO LA NUDA VERITA', DIFFICILE DA CREDERE E ACCETTARE PER MOLTE PERSONE MA QUESTA E' LA VERITA'... Perché la pandemia? Non certo per la digitalizzazione, che sarebbe avvenuta lo stesso (ed è un processo già in corso da anni). Il vero punto di svolta è l'ingresso nel corpo umano, che pone un'obbedienza totale e che va ben oltre l'essere un bravo cittadino. Quale sarebbe il problema d'altrond…	???? HERE IS THE NAKED TRUTH, HARD FOR MANY PEOPLE TO BELIEVE AND ACCEPT BUT THIS IS THE TRUTH Why the pandemic? Certainly not because of digitization, which would have happened anyway (and has been an ongoing process for years). The real turning point is the entry into the human body, which poses total obedience and goes far beyond being a good citizen. What on the other hand would be the proble…	0.061389685	0.014247894
Giusto l ultima considerazione Se i non vaccinati non sono autorizzati negli ospedali quando questi ultimi sono saturi. Allora chi potrebbe sommergere gli ospedali? ??	Just the last consideration If the unvaccinated are not allowed in the hospitals when the hospitals are saturated. Then who could flood the hospitals? ??	0.381082416	0.110587031
È incredibile, nessuno si fida del vaccino ma continuano a proporlo, se vai da un medico ovviamente vaccinato, porta la mascherina e ti impone di farlo, ma non dovrebbe (almeno lui) credere di essere al sicuro? Se vai negli studi televisivi da dove a tamburo battente invitano a vaccinarti, vogliono che fai il tampone anche se hai il green pass. Non parliamo poi della presunta ""innocuità"", chi s…	It's unbelievable, no one trusts the vaccine but they keep suggesting it, if you go to a doctor who is obviously vaccinated, he brings a mask and forces you to do it, but shouldn't he (at least he) believe he's safe? If you go to the TV studios from where they drum drumbeat the invitation to vaccinate, they want you to swab even if you have a green pass. Then let's not talk about the alleged ""ha…	0.429480463	0.66125989
DAI CHE SI VA CON LA TERZA!! IL GREEN PASS TUTTO A POSTO? ?? UNISCITI AL CANALE TELEGRAM ????????????????	DAI CHE VA CON LA TERZA!! IL GREEN PASS TUTTO A POSTO? ?? UNISCITI AL CANALE TELEGRAM ????????????????	0.036348522	0.328109443
Questa guerra saranno le donne a vincerla Le prime due le hanno combattute gli uomini e la terza Venere con il suo amore spezzerà l'oscurità che il potere maschile sta cercando di diffondere	This war will be won by women The first two were fought by men, and the third Venus with her love will break the darkness that male power is trying to spread	0.000029638	0.000014772
Dott. Giuseppe Di Bella: i vaccinati doppia dose contraggono il covid-19 anche in maniera grave. Inoculare il siero ai bambini è criminalità allo stato puro!!!!! Pericoloso vaccinare le donne incinta!!!	Dr. Giuseppe Di Bella: Double-dose vaccinees also contract covid-19 severely. Inoculating children with the serum is pure criminality!!!!! Dangerous to vaccinate pregnant women!!!	0.531080842	0.738441169
Hai il green pass? No!? Be' allora non ti curiamo, anche se hai pagato le tasse per io servizio ospedaliero tutta la vita. Stai per morire? Non è un nostro problema. È il tuo. Vaccinati. Noi eseguiamo gli ordini ??	Do you have a green pass? No!!! Well then we don't treat you, even though you have paid taxes for I hospital service all your life. Are you going to die? That's not our problem. It's yours. Vaccinate yourself. We carry out orders ??	0.754483581	0.231674582
L'Argentina chiede il blocco immediato del vaccino Finalmente ne parlano anche i telegiornali pubblici, se si ferma L'Argentina si ferma il mondo chiederanno le analisi sui vaccini fatti da laboratori privati quello che stiamo facendo Noi ora lo faranno in Argentina il popolo è rivolta totale facciamo girare questa notizia che è molto importante.	Argentina calls for immediate vaccine freeze Finally even the public news is talking about it, if it stops Argentina stops the world will call for tests on vaccines made by private laboratories what we are doing We will now do in Argentina the people are total revolt let's spread this news that is very important.	0.173217595	0.295222282
Klaus Schwab: “…as long as not everybody is vaccinated, nobody will be safe.”	Klaus Schwab: “…as long as not everybody is vaccinated, nobody will be safe.”	0.000574827	0.002504945
Ufficiale degli Alpini: Figliuolo finto alpino!! Il popolo è sovrano, ho giurato sulla Costituzione!!! Sono tiranni!!! Ci vuole una rivoluzione pacifica!!! Il corpo è inviolabile, non fate la terza dose è una porcheria!!! Sono degli assassini!!! Il virus è meno mortale delle influenze!!! È una truffa!!!!!	Alpine officer: Fake Alpine son!!! The people are sovereign, I swore on the Constitution!!! They are tyrants!!! We need a peaceful revolution!!! The body is inviolable, don't do the third dose is a filth!!! They are murderers!!! The virus is less deadly than the flu!!! It is a scam!!!!!	0.185394198	0.87243706
CARTONI E VACCINI: LAVAGGIO DEL CERVELLO VERGOGNOSO! Marcello Pamio 30 ottobre 2021 Sono infami fin dentro il DNA (o RNA per i vaccinati). Sempre più cartoni animati fanno un vergognoso lavaggio mentale alle piccole e inconsapevoli creature! Lo scopo ovviamente è indottrinare i bambini con la nuova ""normalità"". Loro perseverano perché sono diabolici, il vero problema è il cervello spongiforme d…	CARTOONS AND VACCINES: SHAMEFUL BRAINWASHING! Marcello Pamio October 30. 2021 They are infamous right down to the DNA (or RNA for the vaccinated). More and more cartoons shamefully brainwash little, unwitting creatures! The purpose of course is to indoctrinate children with the new ""normalcy."" They persevere because they are diabolical	the real problem is the spongiform brains of those bipeds who leave children unattended in front of the TV to be programmed... ____ ??DISINFORMATION	0.449344575	0.055178195
Questo Drago sé messo al governo per regalare i soldi del popolo italiano , i nostri soldi la nostra ricchezza ai suoi compagni di merenda. Svegliatevi tutti ! Guardate da dove arriva questo drago . Prima i soldi poi regalerà o venderà a prezzo stracciato tutto il resto! Tutto quello che sarà avanzato e che da sempre fa gola ai suoi compagni di merenda! Svegliatevi tutti! Sta sperperando i nostri…	This Dragon self put in government to give away the money of the Italian people , our money our wealth to his cronies. Wake up everybody ! Look where this dragon is coming from . First the money then he will give away or sell at a bargain price everything else ! Everything that will be leftover and has always been gluttonous to his snack buddies ! Wake up everybody! He is squandering our money to…	0.24261564	0.831793189
Morto a 62 anni il prof. Luigi Reitani VACClNATO con doppia dose, ricoverato per COVlD. Fatelo sapere a Cecchi Buffone.	Died at 62 Prof. Luigi Reitani VACClNATED with double dose, hospitalized for COVlD. Let Cecchi Buffone know.	0.400959074	0.074785799
Dopo questa !! Anche i più addormentati dovranno capirlo!! Cosa pensa di fare il Drago? Sponsorizzera lui il terzo mondo? O ci sta prendendo per culo? Come pensa di fare??	After this !!! Even the sleepiest will have to understand it!!! What does the Dragon plan to do? Is he going to sponsor the third world? Or is he taking the piss out of us? How does he plan to do?!!!	0.565844417	0.291710496
Operatori sanitari in Australia (Perth) contro l'obbligo vaccinale e passaporto sanitario depongono le divise da lavoro davanti al parlamento. Da domani non potranno più lavorare.	Health workers in Australia (Perth) against compulsory vaccination and health passport lay down their work uniforms in front of parliament. As of tomorrow, they will no longer be able to work.	0.003645331	0.001749903
La dose normale di Pfizer è 30 microgrammi, quella di Moderna 100 microgrammi. Moderna aveva detto che la loro 3a dose andava fatta con mezza dose da 50 microgrammi. Per settimane l'Italia ha fatto a migliaia di persone la 3a dose piena da 100 microgrammi.	Pfizer's normal dose is 30 micrograms, Moderna's is 100 micrograms. Moderna had said their 3rd dose should be done with half a 50 microgram dose. For weeks Italy has been giving thousands of people the full 3rd dose of 100 micrograms.	0.287068248	0.063760459
Gli infermieri/e di Perth, in Australia, lasciano le loro uniformi fuori dal parlamento poiché si rifiutano di farsi iniettare il vaccino sperimentale COV-ID..perdendo il lavoro per questo..!! Non permettere mai a nessuno di dirvi, che questo ""vaccino"" sia ""per la tua salute"" "	Nurses in Perth, Australia, leave their uniforms outside parliament as they refuse to be injected with the experimental COV-ID vaccine..losing their jobs over it..!!!! Never let anyone tell you, that this ""vaccine"" is ""for your health""	0.215961933	0.132654279
Francesca Donato, In Gran Bretagna 8 su 10 ricoveri sono di vaccinati. Sileri senza argomenti sui dati negli uk legge un messaggino. Essere ridicolo, penoso e buffone come il suo compare Cecchi Paone	Francesca Donato, In Britain 8 out of 10 hospitalizations are of vaccinees. Sileri without arguments on data in uk reads a little message. Being as ridiculous, pitiful and buffoonish as his fellow Cecchi Paone	0.000208944	0.000020989
In USA alcuni importanti esperti di FDA si sono dimessi dopo che Biden ha dato il via libera alla terza dose senza sufficienti studi e con troppi miocarditi dopo la seconda dose.	In the U.S., some leading FDA experts resigned after Biden gave the green light to the third dose without sufficient studies and too many myocarditis after the second dose.	0.002194434	0.000293076
Europarlamentare Francesca Donato: in UE il vaccino contro il covid-19 ha causato almeno 2,5 milioni di morti!!! L'obiettivo è il controllo sociale sul modello cinese!! Ogni dittatura ha un termine!! Facciamola finire!!!!	MEP Francesca Donato: in EU covid-19 vaccine caused at least 2.5 million deaths!!! The goal is social control on the Chinese model!!! Every dictatorship has a term!!! Let's end it!!!!	0.351461232	0.719219804
Nell'articolo di Repubblica ovviamente non fanno nessun riferimento al fatto che tutti i due fratelli sono stati vaccinati...chissà perchè... ""Se ne sono andati esattamente a due mesi di distanza l'uno dall'altro. Il primo di settembre lui, il primo di novembre lei. Sarà un’inchiesta a chiarire cosa abbia ucciso Vittoria Campo, la calciatrice ventitreenne morta all’ospedale Ingrassia di Palermo …	In the Republic article they obviously make no reference to the fact that all two siblings were vaccinated...who knows why? ""They left exactly two months apart. September 1 he, November 1 she. It will be an investigation that will clarify what killed Vittoria Campo, the 23-year-old soccer player who died at Palermo's Ingrassia Hospital after a sudden illness, just like her brother only two month…	soon after, however, she realized that her daughter was sick. The rush to the hospital, an hour hoping that the nightmare would not be repeated. Because just over a month ago, the woman celebrated the funeral of her other son, Alexander, also very young, just 25 years old, also a sportsman, also died suddenly and from causes no one could determine. Coincidences about which the Palermo prosecutor'…	0.000018426	0.000005172
Report ha scoperto un errore nella campagna vaccinale a cavallo tra fine settembre e inizio ottobre,: un cortocircuito tra Aifa e Ministero della Salute. Per quasi due settimane gli anziani che hanno preso il booster Moderna hanno ricevuto una quantità di vaccino doppia	Report uncovered an error in the vaccine campaign at the turn of late September and early October,: a short-circuit between Aifa and the Ministry of Health. For nearly two weeks, elderly people who took the Moderna booster received twice the amount of vaccine	0.000040061	0.000024023
scandaloso che non sappiano quale dose fare... ed inoltre in persone che hanno già anticorpi... mah... altro discorso sarebbe da fare sul vaccino stesso... fatto e testato per un virus che oramai è mutato totalmente, dunque non vedo il motivo di un terzo richiamo... che effetto avrebbero i medesimi anticorpi di due anni fa... si un virus completamente diverso?	outrageous that they don't know what dose to do...and moreover in people who already have antibodies...mah...another question would be to do about the vaccine itself...made and tested for a virus that by now has totally mutated, so I don't see the reason for a third booster...what effect would the same antibodies from two years ago have...on a completely different virus?	0.164899349	0.004762352
Lukashenko dà una bella lezioncina ai suoi collaboratori venduti che torturano il popolo con il vaccino killer. Per chi state giocando? Tutti in Bielorussia ??	Lukashenko gives a good lecture to his sold-out collaborators who torture the people with the killer vaccine. Who are you playing for? Everyone in Belarus ??	0.025499731	0.038661361
Se non si capisce e non si prende coscienza che stiamo terminando un'era,quella dei pesci,ossia della dualità che per due millenni ha governato l'essere umano,e si sta transitando in quella dell'acquario dove l'individuo sarà fine a se stesso,non si otterrà nulla Cioè Continueremo a fare parte del sistema,convinti di non farne parte perché si ripudia il potere. Invece siamo totalmente immerso nel…	If we do not understand and become aware that we are ending an era,that of the fish,that is,of the duality that has governed human beings for two millennia,and we are transiting into that of the aquarium where the individual will be an end in itself,nothing will be achieved That is,we will continue to be part of the system,convinced that we are not part of it because we repudiate power. Instead w…	0.8688761	0.11945191
Padre texano che ha perso il figlio di 16 anni a causa del vaccino Pfizer ""Il mio governo mi ha mentito... proteggi i tuoi figli"""	Texas father who lost 16-year-old son to Pfizer vaccine ""My government lied to me ... protect your children""	0.039580941	0.01078096
Intervento di un Medico Chirurgo (Dott. Salvelli), sospeso per non aver voluto cedere al ricatto dell'obbligo vaccinale.	Intervention of a Surgeon Doctor (Dr. Salvelli), suspended for not wanting to give in to the blackmail of compulsory vaccination.	0.240450203	0.037729293
?? BOOM: BOLSONARO INCALZA TEDROS (DIRETTORE GENERALE OMS) AL G20 ?? 'CI SONO PERSONE CHE MUOIONO DOPO LA SECONDA DOSE' ???? 'COSA AVETE INTENZIONE DI FARE CON QUESTO GREEN PASS?'	?? BOOM: BOLSONARO PRESSES TEDROS (OMS DIRECTOR GENERAL) AT G20 ? 'THERE ARE PEOPLE DYING AFTER THE SECOND DOSE' ???? 'WHAT ARE YOU GOING TO DO WITH THIS GREEN PASS?'	0.041246265	0.021704674
Non sarà mai troppo presto, adesso se iniziano le vaccinazioni ai bambini come andrà a finire, dovremo assistere alle nuove patologie sui bambini e sentirci dire che non c'è correlazione!!! Ma porca miseria, possibile che non c'è nulla che si possa fare per annientare questi dèmoni???	It can never be too soon, now if they start vaccinating children how will it end, we will have to witness new diseases on children and be told there is no correlation!!! For crying out loud, is it possible that there is nothing that can be done to annihilate these devils???	0.779253185	0.188046575
andate a VACCINARVI imbecilli"" Le ultime parole famose..."	go VACCINATE yourself imbeciles"" Famous last words...	0.332767963	0.073041618
Diciamo che funzionicchia questo vaccino...	Let's say this vaccine works....	0.269479334	0.222225487
Tempo fa , circa 10 anni fa lessi di una stele negli stati uniti dove c'era scritto come e perché 2 terzi della popolazione mondiale doveva morire. Il terreno dove avevano costruito questo monumento se non mi ricordo male non era di una persona ma di una società della quale non si riusciva a risalire. Qualcuno conosce qualche elemento in piu?	Some time ago , about 10 years ago I read about a stele in the united states where it said how and why 2 thirds of the world's population had to die. The land where they had built this monument if I remember correctly did not belong to a person but to a company of which they could not trace. Does anyone know any more about it?	0.017592102	0.001917034
Listado de Repentinitis deportiva desde junio/21 4.6.21, Italia, 29 años Italia: El exprofesional Giuseppe Perrino de 29 años se derrumba durante un juego benéfico por su hermano muerto y muere. 7.6.21, Alemania 38 años El profesional del tenis de mesa Michael Schneider muere repentina e inesperadamente . 12.6.21, Dinamarca, 29 años El futbolista Christian Eriksen se desploma sin vida durante un …	List of Sports Repentinitis from June/21 4.6.21, Italy, 29 years Italy: 29-year-old former pro Giuseppe Perrino collapses during a charity game for his dead brother and dies. 7.6.21, Germany 38 years Table tennis pro Michael Schneider dies suddenly and unexpectedly . 12.6.21, Denmark, 29 years Soccer player Christian Eriksen collapses lifeless during a Euro match, may revive if he needs a pacemak…	0.000130534	0.000108655
Ah ma ho letto ora......single e non vaccinati.. mannaggia uffa	Ah but I read now......single and unvaccinated.. mannaggia uffa	0.53564775	0.192699134
? ISRAELE ? RAGAZZINA CADE A TERRA DOPO IL VACCINO IN MEZZO ALLA STRADA... ?? UNISCITI AL CANALE TELEGRAM ????????????????	? ISRAEL ? RAGAZZINA CADE A TERRA DOPO IL VACCINO IN MEZZO ALLA STRADA... ?? UNISCITI AL CANALE TELEGRAM ????????????????	0.01603052	0.01888147
Riassumendo! Pfizer produce un siero sperimentale. Dà mandato ad un'azienda di sperimentare il siero. L'azienda che si occupa dei test del suddetto siero ammette che i risultati dei test sono stati taroccati. ...E i sivax invece di incazzarsi stanno ancora a fare ste locandine di merda e non perdono occasione di insultare i ""novax""??? Sempre più convinto che sto vaccino fotta il cervello!"	Summary. Pfizer produces an experimental serum. It mandates a company to test the serum. The company in charge of testing said serum admits that the test results were doctored. ...And the sivax instead of getting pissed off are still making these crappy posters and miss no opportunity to insult ""novax""??? More and more convinced that this vaccine fucks the brain!	0.769509673	0.183808982
Ecco i primi casi dei risvegliati in ritardo. Seconda dose a giugno. Influenza Covid a Settembre. È messa molto male. Vuole che preghiamo per lei. Perché la gente ha bisogno di questi ceffoni violenti dalla vita per svegliarsi? Da cosa dipende questo stato letargico cronico? È l inizio di un ondata di casi che andranno a finire così nei prossimi mesi	Here are the first cases of the late awakeners. Second dose in June. Covid flu in September. She is in very bad shape. She wants us to pray for her. Why do people need these violent slaps from life to wake up? What is the reason for this chronic lethargic state? Is it the beginning of a wave of cases that will go like this in the coming months	0.196151197	0.005455405
ADESSO NON LAVORERAI, NESSUNO TI RISARCIRÀ E TI PORTERANNO VIA I BIMBI PERCHÉ NON PUOI MANTENERLI 3 Novembre 2021 - Messina ??> Embolia Messina, ricoverata per embolia polmonare dopo vaccino: “l’ho fatto per non perdere il lavoro, ora sto male e non posso più neanche allattare”	NOW YOU WON'T WORK, NO ONE WILL REPAY YOU AND THEY WILL TAKE THE BABIES AWAY BECAUSE YOU CAN'T KEEP THEM November 3, 2021 - Messina ??> Embolism Messina, hospitalized for pulmonary embolism after vaccine: ""I did it so I wouldn't lose my job, now I'm sick and I can't even breastfeed anymore""	0.457819253	0.017033756
Ma chi è sto qua che dice VACCINATEVI ??????????	But who is this guy who says VACCINATE YOURSELF ??????????	0.293550313	0.151810318
[truncated: 3,361 more rows]
